# Supplementary material for: Rare earth separations by selective borate crystallization
Source: Nat Commun. 2017 Mar 14;8:14438. doi: 10.1038/ncomms14438 (PMC5355876; doi:10.1038/ncomms14438)
Supplement: Supplementary Data 1 — Combined crystallographic information files. [file ncomms14438-s2.txt]

 
data_LaBOCl-1
 
_audit_creation_method            SHELXL-2014
_chemical_name_systematic
;
 ?
;
_chemical_name_common             'Lanthanum  borate chloride'
_chemical_melting_point           'N/a'
_chemical_formula_moiety          'B4 Cl La O8'
_chemical_formula_sum
 'B4 Cl La O8' 
_chemical_formula_weight          345.60

loop_
 _atom_type_symbol
 _atom_type_description
 _atom_type_scat_dispersion_real
 _atom_type_scat_dispersion_imag
 _atom_type_scat_source
 'B'  'B'   0.0013   0.0007
 'International Tables Vol C Tables 4.2.6.8 and 6.1.1.4'
 'O'  'O'   0.0106   0.0060
 'International Tables Vol C Tables 4.2.6.8 and 6.1.1.4'
 'Cl'  'Cl'   0.1484   0.1585
 'International Tables Vol C Tables 4.2.6.8 and 6.1.1.4'
 'La'  'La'  -0.2871   2.4523
 'International Tables Vol C Tables 4.2.6.8 and 6.1.1.4'
 
_space_group_crystal_system       monoclinic
_space_group_IT_number            9
_space_group_name_H-M_alt         'C c'
_space_group_name_Hall            'C -2yc'
 
_shelx_space_group_comment
;
The symmetry employed for this shelxl refinement is uniquely defined
by the following loop, which should always be used as a source of
symmetry information in preference to the above space-group names.
They are only intended as comments.
;
 
loop_
 _space_group_symop_operation_xyz
 'x, y, z'
 'x, -y, z+1/2'
 'x+1/2, y+1/2, z'
 'x+1/2, -y+1/2, z+1/2'
 
_cell_length_a                    6.5268(17)
_cell_length_b                    11.251(3)
_cell_length_c                    9.814(3)
_cell_angle_alpha                 90
_cell_angle_beta                  105.271(7)
_cell_angle_gamma                 90
_cell_volume                      695.3(3)
_cell_formula_units_Z             4
_cell_measurement_temperature     298(2)
_cell_measurement_reflns_used     1190 
_cell_measurement_theta_min       3.708 
_cell_measurement_theta_max       27.573 
 
_exptl_crystal_description        block 
_exptl_crystal_colour             colorless
_exptl_crystal_density_meas       ? 
_exptl_crystal_density_method     ?              
_exptl_crystal_density_diffrn     3.302          
_exptl_crystal_F_000              632
_exptl_transmission_factor_min    ?                                             
_exptl_transmission_factor_max    ?                                             
_exptl_crystal_size_max           0.067 
_exptl_crystal_size_mid           0.022 
_exptl_crystal_size_min           0.007 
_exptl_absorpt_coefficient_mu     6.538
_shelx_estimated_absorpt_T_min    ? 
_shelx_estimated_absorpt_T_max    ? 
_exptl_absorpt_correction_type    Multi-scan 
_exptl_absorpt_correction_T_min   0.841 
_exptl_absorpt_correction_T_max   0.955 
_exptl_absorpt_process_details    'SADABS, Bruker' 
 
_exptl_special_details
;
 ?
;
 
_diffrn_ambient_temperature       298(2)
_diffrn_radiation_wavelength      0.71073
_diffrn_radiation_type            MoK\a
_diffrn_source                    'fine-focus sealed tube'                      
_diffrn_measurement_device_type   'Bruker Aperx II' 
_diffrn_measurement_method        ? 
_diffrn_detector_area_resol_mean  ? 
_diffrn_reflns_number             3658
_diffrn_reflns_av_unetI/netI      0.0251
_diffrn_reflns_av_R_equivalents   0.0185
_diffrn_reflns_limit_h_min        -6
_diffrn_reflns_limit_h_max        8
_diffrn_reflns_limit_k_min        -14
_diffrn_reflns_limit_k_max        14
_diffrn_reflns_limit_l_min        -12
_diffrn_reflns_limit_l_max        9
_diffrn_reflns_theta_min          3.708
_diffrn_reflns_theta_max          27.573
_diffrn_reflns_theta_full         25.242
_diffrn_measured_fraction_theta_max   0.987
_diffrn_measured_fraction_theta_full  0.983
_diffrn_reflns_Laue_measured_fraction_max    0.987
_diffrn_reflns_Laue_measured_fraction_full   0.983
_diffrn_reflns_point_group_measured_fraction_max   0.987
_diffrn_reflns_point_group_measured_fraction_full  0.983
_reflns_number_total              1190
_reflns_number_gt                 1185
_reflns_threshold_expression      'I > 2\s(I)'
_reflns_Friedel_coverage          0.993
_reflns_Friedel_fraction_max      0.988
_reflns_Friedel_fraction_full     0.984
 
_reflns_special_details
;
 Reflections were merged by SHELXL according to the crystal
 class for the calculation of statistics and refinement.
 
 _reflns_Friedel_fraction is defined as the number of unique
 Friedel pairs measured divided by the number that would be
 possible theoretically, ignoring centric projections and
 systematic absences.
;
 
_computing_data_collection        'Bruker SMART'
_computing_cell_refinement        'Bruker SMART'
_computing_data_reduction         'Bruker SAINT'
_computing_structure_solution      'SHELXL-2014/7 (Sheldrick, 2014)'
_computing_structure_refinement 'SHELXL-2014/7 (Sheldrick, 2014)'
_computing_molecular_graphics     'SHELXL-2014/7 (Sheldrick, 2014)'
_computing_publication_material   'SHELXL-2014/7 (Sheldrick, 2014)'
 
_refine_special_details
;
 Refined as a 2-component inversion twin.
;
_refine_ls_structure_factor_coef  Fsqd
_refine_ls_matrix_type            full
_refine_ls_weighting_scheme       calc
_refine_ls_weighting_details
'w=1/[\s^2^(Fo^2^)+(0.0138P)^2^] where P=(Fo^2^+2Fc^2^)/3'
_atom_sites_solution_primary      ?
_atom_sites_solution_secondary    ?
_atom_sites_solution_hydrogens    .
_refine_ls_hydrogen_treatment     undef
_refine_ls_extinction_method      SHELXL
_refine_ls_extinction_coef        0.0044(5)
_refine_ls_extinction_expression
 'Fc^*^=kFc[1+0.001xFc^2^\l^3^/sin(2\q)]^-1/4^'
_refine_ls_abs_structure_details
;
 Refined as an inversion twin.
;
_refine_ls_abs_structure_Flack    0.990(18)
_chemical_absolute_configuration  ?
_refine_ls_number_reflns          1190
_refine_ls_number_parameters      129
_refine_ls_number_restraints      2
_refine_ls_R_factor_all           0.0111
_refine_ls_R_factor_gt            0.0111
_refine_ls_wR_factor_ref          0.0286
_refine_ls_wR_factor_gt           0.0286
_refine_ls_goodness_of_fit_ref    1.037
_refine_ls_restrained_S_all       1.036
_refine_ls_shift/su_max           0.001
_refine_ls_shift/su_mean          0.000
 
loop_
 _atom_site_label
 _atom_site_type_symbol
 _atom_site_fract_x
 _atom_site_fract_y
 _atom_site_fract_z
 _atom_site_U_iso_or_equiv
 _atom_site_adp_type
 _atom_site_occupancy
 _atom_site_site_symmetry_order  
 _atom_site_calc_flag
 _atom_site_refinement_flags_posn
 _atom_site_refinement_flags_adp
 _atom_site_refinement_flags_occupancy
 _atom_site_disorder_assembly
 _atom_site_disorder_group
La1 La 0.64558(3) 0.79357(2) 0.55560(3) 0.00539(9) Uani 1 1 d . . . . .
B1 B 0.3334(7) 0.5543(4) 0.6361(5) 0.0080(8) Uani 1 1 d . . . . .
B2 B 0.9930(7) 0.5940(4) 0.6853(5) 0.0063(8) Uani 1 1 d . . . . .
B3 B 1.2459(7) 0.7557(4) 0.7082(5) 0.0071(8) Uani 1 1 d . . . . .
B4 B 0.6757(7) 0.4662(4) 0.6167(5) 0.0069(8) Uani 1 1 d . . . . .
O1 O 0.9582(4) 0.9626(2) 0.6047(3) 0.0083(5) Uani 1 1 d . . . . .
O2 O 0.7999(5) 0.7241(2) 0.3610(3) 0.0107(6) Uani 1 1 d . . . . .
O3 O 1.0306(5) 0.7171(2) 0.6563(3) 0.0055(6) Uani 1 1 d . . . . .
O4 O 0.6299(4) 1.0155(2) 0.6245(3) 0.0068(5) Uani 1 1 d . . . . .
O5 O 0.7673(4) 0.5734(2) 0.6119(3) 0.0071(5) Uani 1 1 d . . . . .
O6 O 0.5338(4) 0.9275(3) 0.3380(3) 0.0106(6) Uani 1 1 d . . . . .
O7 O 0.4005(4) 0.6649(2) 0.6774(3) 0.0065(5) Uani 1 1 d . . . . .
O8 O 0.7920(4) 0.3638(2) 0.6343(3) 0.0074(5) Uani 1 1 d . . . . .
Cl1 Cl 0.78460(15) 0.82533(10) 0.86228(11) 0.01241(19) Uani 1 1 d . . . . .
 
loop_
 _atom_site_aniso_label
 _atom_site_aniso_U_11
 _atom_site_aniso_U_22
 _atom_site_aniso_U_33
 _atom_site_aniso_U_23
 _atom_site_aniso_U_13
 _atom_site_aniso_U_12
La1 0.00613(12) 0.00399(12) 0.00610(11) -0.00019(11) 0.00172(7) -0.00008(10)
B1 0.008(2) 0.007(2) 0.0094(19) 0.0030(17) 0.0034(16) 0.0008(16)
B2 0.0058(19) 0.0041(19) 0.0091(18) -0.0022(16) 0.0023(15) -0.0009(15)
B3 0.009(2) 0.004(2) 0.0094(19) -0.0001(17) 0.0039(15) -0.0010(16)
B4 0.0077(19) 0.0056(18) 0.0078(16) -0.0008(16) 0.0026(15) -0.0005(16)
O1 0.0047(12) 0.0049(12) 0.0156(13) 0.0000(11) 0.0034(10) 0.0012(10)
O2 0.0103(15) 0.0139(13) 0.0075(14) 0.0013(12) 0.0019(11) 0.0026(11)
O3 0.0052(13) 0.0026(13) 0.0087(14) 0.0003(9) 0.0017(11) -0.0003(9)
O4 0.0045(12) 0.0035(12) 0.0137(13) -0.0017(11) 0.0048(10) -0.0017(10)
O5 0.0040(12) 0.0033(12) 0.0138(13) 0.0017(11) 0.0017(10) 0.0000(10)
O6 0.0137(14) 0.0102(14) 0.0070(13) 0.0007(11) 0.0013(10) -0.0011(11)
O7 0.0049(13) 0.0044(12) 0.0100(13) 0.0004(12) 0.0012(10) 0.0008(11)
O8 0.0056(13) 0.0062(12) 0.0112(13) 0.0009(11) 0.0037(10) -0.0012(10)
Cl1 0.0125(5) 0.0155(4) 0.0084(4) 0.0003(4) 0.0012(3) 0.0047(4)
 
_geom_special_details
;
 All esds (except the esd in the dihedral angle between two l.s. planes)
 are estimated using the full covariance matrix.  The cell esds are taken
 into account individually in the estimation of esds in distances, angles
 and torsion angles; correlations between esds in cell parameters are only
 used when they are defined by crystal symmetry.  An approximate (isotropic)
 treatment of cell esds is used for estimating esds involving l.s. planes.
;
 
loop_
 _geom_bond_atom_site_label_1
 _geom_bond_atom_site_label_2
 _geom_bond_distance
 _geom_bond_site_symmetry_2
 _geom_bond_publ_flag
La1 O2 2.507(3) . ?
La1 O6 2.558(3) . ?
La1 O4 2.596(3) . ?
La1 O5 2.615(3) . ?
La1 O3 2.593(3) . ?
La1 O7 2.663(3) . ?
La1 O1 2.737(3) . ?
La1 O8 2.736(3) 3_455 ?
La1 Cl1 2.9277(14) . ?
La1 Cl1 2.9301(12) 4_464 ?
La1 B2 3.206(4) . ?
B1 O7 1.345(5) . ?
B1 O1 1.399(5) 3_445 ?
B1 O4 1.374(5) 3_445 ?
B2 O3 1.447(5) . ?
B2 O6 1.471(5) 4_565 ?
B2 O5 1.478(5) . ?
B2 O4 1.489(5) 3_545 ?
B3 O3 1.430(5) . ?
B3 O8 1.486(5) 3 ?
B3 O2 1.465(5) 4_565 ?
B3 O7 1.522(5) 1_655 ?
B4 O8 1.366(5) . ?
B4 O5 1.352(5) . ?
B4 O1 1.394(5) 3_445 ?
O1 B1 1.399(5) 3 ?
O1 B4 1.394(5) 3 ?
O2 B3 1.464(5) 4_464 ?
O4 B1 1.374(5) 3 ?
O4 B2 1.489(5) 3_455 ?
O6 B2 1.471(5) 4_464 ?
O7 B3 1.522(5) 1_455 ?
O8 B3 1.486(5) 3_445 ?
O8 La1 2.736(3) 3_545 ?
Cl1 La1 2.9301(12) 4_565 ?
 
loop_
 _geom_angle_atom_site_label_1
 _geom_angle_atom_site_label_2
 _geom_angle_atom_site_label_3
 _geom_angle
 _geom_angle_site_symmetry_1
 _geom_angle_site_symmetry_3
 _geom_angle_publ_flag
O2 La1 O6 68.35(9) . . ?
O2 La1 O4 123.33(9) . . ?
O6 La1 O4 68.21(8) . . ?
O2 La1 O5 72.86(9) . . ?
O6 La1 O5 137.58(9) . . ?
O4 La1 O5 152.44(9) . . ?
O2 La1 O3 69.11(10) . . ?
O6 La1 O3 123.26(9) . . ?
O4 La1 O3 108.71(8) . . ?
O5 La1 O3 52.78(8) . . ?
O2 La1 O7 125.59(9) . . ?
O6 La1 O7 128.48(8) . . ?
O4 La1 O7 109.66(8) . . ?
O5 La1 O7 64.85(8) . . ?
O3 La1 O7 106.54(8) . . ?
O2 La1 O1 85.42(9) . . ?
O6 La1 O1 76.90(9) . . ?
O4 La1 O1 50.56(8) . . ?
O5 La1 O1 116.73(8) . . ?
O3 La1 O1 63.95(8) . . ?
O7 La1 O1 143.77(9) . . ?
O2 La1 O8 147.46(9) . 3_455 ?
O6 La1 O8 89.39(9) . 3_455 ?
O4 La1 O8 63.56(8) . 3_455 ?
O5 La1 O8 116.45(8) . 3_455 ?
O3 La1 O8 142.46(9) . 3_455 ?
O7 La1 O8 51.62(8) . 3_455 ?
O1 La1 O8 113.26(8) . 3_455 ?
O2 La1 Cl1 138.01(8) . . ?
O6 La1 Cl1 136.85(7) . . ?
O4 La1 Cl1 68.75(6) . . ?
O5 La1 Cl1 84.47(6) . . ?
O3 La1 Cl1 69.01(7) . . ?
O7 La1 Cl1 70.42(6) . . ?
O1 La1 Cl1 73.71(6) . . ?
O8 La1 Cl1 74.37(6) 3_455 . ?
O2 La1 Cl1 77.31(8) . 4_464 ?
O6 La1 Cl1 74.00(7) . 4_464 ?
O4 La1 Cl1 121.85(6) . 4_464 ?
O5 La1 Cl1 81.50(6) . 4_464 ?
O3 La1 Cl1 128.94(6) . 4_464 ?
O7 La1 Cl1 64.34(6) . 4_464 ?
O1 La1 Cl1 150.00(6) . 4_464 ?
O8 La1 Cl1 73.77(6) 3_455 4_464 ?
Cl1 La1 Cl1 134.43(4) . 4_464 ?
O2 La1 B2 72.56(10) . . ?
O6 La1 B2 139.49(10) . . ?
O4 La1 B2 129.96(9) . . ?
O5 La1 B2 27.05(9) . . ?
O3 La1 B2 26.27(9) . . ?
O7 La1 B2 83.48(9) . . ?
O1 La1 B2 90.00(10) . . ?
O8 La1 B2 130.60(10) 3_455 . ?
Cl1 La1 B2 71.46(8) . . ?
Cl1 La1 B2 107.54(8) 4_464 . ?
O7 B1 O1 125.9(4) . 3_445 ?
O7 B1 O4 123.3(4) . 3_445 ?
O1 B1 O4 110.7(3) 3_445 3_445 ?
O3 B2 O6 111.3(3) . 4_565 ?
O3 B2 O5 104.7(3) . . ?
O6 B2 O5 111.1(3) 4_565 . ?
O3 B2 O4 109.8(3) . 3_545 ?
O6 B2 O4 110.1(3) 4_565 3_545 ?
O5 B2 O4 109.8(3) . 3_545 ?
O3 B2 La1 52.49(18) . . ?
O6 B2 La1 116.0(2) 4_565 . ?
O5 B2 La1 53.59(17) . . ?
O4 B2 La1 133.8(3) 3_545 . ?
O3 B3 O8 112.4(3) . 3 ?
O3 B3 O2 111.2(3) . 4_565 ?
O8 B3 O2 110.4(3) 3 4_565 ?
O3 B3 O7 111.4(3) . 1_655 ?
O8 B3 O7 102.9(3) 3 1_655 ?
O2 B3 O7 108.3(3) 4_565 1_655 ?
O8 B4 O5 121.4(4) . . ?
O8 B4 O1 120.4(4) . 3_445 ?
O5 B4 O1 118.2(4) . 3_445 ?
B1 O1 B4 126.8(3) 3 3 ?
B1 O1 La1 95.8(2) 3 . ?
B4 O1 La1 137.0(2) 3 . ?
B3 O2 La1 134.0(2) 4_464 . ?
B2 O3 B3 115.0(3) . . ?
B2 O3 La1 101.2(2) . . ?
B3 O3 La1 142.9(2) . . ?
B1 O4 B2 116.6(3) 3 3_455 ?
B1 O4 La1 102.9(2) 3 . ?
B2 O4 La1 138.1(2) 3_455 . ?
B4 O5 B2 121.1(3) . . ?
B4 O5 La1 137.7(3) . . ?
B2 O5 La1 99.4(2) . . ?
B2 O6 La1 133.5(2) 4_464 . ?
B1 O7 B3 120.0(3) . 1_455 ?
B1 O7 La1 123.6(2) . . ?
B3 O7 La1 103.4(2) 1_455 . ?
B4 O8 B3 125.1(3) . 3_445 ?
B4 O8 La1 133.6(3) . 3_545 ?
B3 O8 La1 101.3(2) 3_445 3_545 ?
La1 Cl1 La1 126.06(4) . 4_565 ?
 
_refine_diff_density_max    0.461
_refine_diff_density_min   -0.437
_refine_diff_density_rms    0.088

_shelxl_version_number 2014-3

_shelx_res_file
;
TITL save in Cc
CELL 0.71073   6.52680  11.25110   9.81437  90.0000 105.2713  90.0000
ZERR    4.00   0.00170   0.00280   0.00319   0.0000   0.0071   0.0000
LATT -7
SYMM X, -Y, 0.5+Z
SFAC B O CL LA
UNIT 16 32 4 4
TEMP 25

L.S. 200
BOND
acta
twin
omit -2 0 0
omit -1 5 0
FMAP 2
PLAN 20

WGHT    0.013800
EXTI    0.004424
BASF   0.98968
FVAR       0.14794
LA1   4    0.645584    0.793574    0.555596    11.00000    0.00613    0.00399 =
         0.00610   -0.00019    0.00172   -0.00008
B1    1    0.333420    0.554307    0.636147    11.00000    0.00822    0.00701 =
         0.00937    0.00295    0.00336    0.00078
B2    1    0.992983    0.594046    0.685312    11.00000    0.00585    0.00406 =
         0.00913   -0.00224    0.00227   -0.00092
B3    1    1.245880    0.755741    0.708238    11.00000    0.00873    0.00394 =
         0.00938   -0.00010    0.00386   -0.00101
B4    1    0.675678    0.466235    0.616747    11.00000    0.00770    0.00557 =
         0.00784   -0.00083    0.00256   -0.00048
O1    2    0.958198    0.962568    0.604682    11.00000    0.00474    0.00494 =
         0.01564   -0.00001    0.00340    0.00120
O2    2    0.799905    0.724142    0.360997    11.00000    0.01026    0.01393 =
         0.00753    0.00131    0.00190    0.00256
O3    2    1.030618    0.717060    0.656307    11.00000    0.00519    0.00260 =
         0.00866    0.00031    0.00173   -0.00035
O4    2    0.629879    1.015518    0.624517    11.00000    0.00453    0.00347 =
         0.01371   -0.00168    0.00476   -0.00169
O5    2    0.767278    0.573431    0.611912    11.00000    0.00395    0.00331 =
         0.01376    0.00166    0.00166    0.00001
O6    2    0.533755    0.927497    0.337953    11.00000    0.01373    0.01022 =
         0.00696    0.00068    0.00133   -0.00112
O7    2    0.400535    0.664864    0.677450    11.00000    0.00488    0.00437 =
         0.00996    0.00040    0.00119    0.00076
O8    2    0.791951    0.363776    0.634332    11.00000    0.00559    0.00617 =
         0.01123    0.00091    0.00368   -0.00117
CL1   3    0.784598    0.825327    0.862276    11.00000    0.01247    0.01549 =
         0.00842    0.00031    0.00122    0.00467
HKLF 4

REM  save in Cc
REM R1 =  0.0111 for    1185 Fo > 4sig(Fo)  and  0.0111 for all    1190 data
REM    129 parameters refined using      2 restraints

END

WGHT      0.0109      0.1302

REM Highest difference peak  0.461,  deepest hole -0.437,  1-sigma level  0.088
Q1    1   0.9356  0.7102  0.3859  11.00000  0.05    0.46
Q2    1   0.6601  0.7951  0.6552  11.00000  0.05    0.41
Q3    1   0.6384  0.7954  0.4594  11.00000  0.05    0.41
Q4    1   0.3609  0.7087  0.7251  11.00000  0.05    0.41
Q5    1   0.5900  0.9977  0.3585  11.00000  0.05    0.38
Q6    1   0.7017  1.0119  0.7428  11.00000  0.05    0.34
Q7    1   0.5565  0.9223  0.2757  11.00000  0.05    0.29
Q8    1   1.0180  0.6890  0.6914  11.00000  0.05    0.28
Q9    1   1.0653  0.8044  0.5500  11.00000  0.05    0.28
Q10   1   0.7788  0.7931  0.5277  11.00000  0.05    0.28
Q11   1   0.7149  0.5375  0.6377  11.00000  0.05    0.27
Q12   1   0.8174  0.9598  0.5904  11.00000  0.05    0.27
Q13   1   0.7910  0.8259  0.9488  11.00000  0.05    0.27
Q14   1   0.9997  0.7085  0.6208  11.00000  0.05    0.27
Q15   1   0.6008  1.0251  0.5151  11.00000  0.05    0.26
Q16   1   0.7361  0.5754  0.7119  11.00000  0.05    0.25
Q17   1   0.6405  0.8289  0.8757  11.00000  0.05    0.25
Q18   1   0.9799  0.9457  0.5354  11.00000  0.05    0.24
Q19   1   1.0508  0.9640  0.6367  11.00000  0.05    0.24
Q20   1   0.5184  0.7934  0.5907  11.00000  0.05    0.24
;
_shelx_res_checksum   24155

_shelx_hkl_file
;
   2   0  -2  559.86   19.42
  -4   0   4  348.51   11.49
   4   0  -4  301.57   11.54
   4   0  -4  304.07   11.45
  -4   0   4  335.69   11.43
  -6   0   6  217.93    8.12
   6   0  -6  230.65    8.35
  -6   0   6  208.86    8.34
   6   0  -6  237.05    8.57
  -3   1   3  461.79   16.34
  -3   1   3  463.47   16.23
  -3   1   3  466.39   16.23
   3   1  -3  459.59   16.36
   3   1  -3  462.07   16.34
  -3  -1   3  465.72   16.30
   3  -1  -3  477.35   16.24
   3  -1  -3  465.42   16.25
  -3  -1   3  479.69   16.34
   3  -1  -3  464.11   16.36
   5   1  -5  360.34   13.60
  -5   1   5  398.57   13.43
  -5   1   5  396.07   13.33
   5   1  -5  355.96   13.49
   5  -1  -5  373.86   13.42
  -5  -1   5  387.21   13.53
   5  -1  -5  370.08   13.60
   7   1  -7  204.20    8.27
   7   1  -7  212.79    8.13
   7  -1  -7  211.93    8.31
   7  -1  -7  214.62    7.99
  -2   2   2  304.35   11.19
   2   2  -2  326.74   11.28
   2   2  -2  329.64   11.32
  -2   2   2  308.96   11.24
   2   2  -2  336.20   11.19
   2  -2  -2  336.13   11.13
  -2  -2   2  281.45   11.37
   2  -2  -2  330.11   11.27
   2  -2  -2  339.14   11.25
  -4   2   4  272.77    9.43
  -4   2   4  265.51    9.23
   4   2  -4  258.82    9.46
  -4   2   4  266.73    9.24
   4   2  -4  251.04    9.44
   4   2  -4  257.71    9.30
  -4  -2   4  269.72    9.44
   4  -2  -4  253.47    9.42
   4  -2  -4  248.72    9.22
  -4  -2   4  267.08    9.39
   4  -2  -4  252.18    9.34
   6   2  -6  358.17   13.72
  -6   2   6  364.90   12.87
   6   2  -6  359.35   13.38
  -6  -2   6  369.31   13.15
   6  -2  -6  368.74   13.39
   6  -2  -6  369.71   13.06
   1   3  -1  183.82    6.43
  -1   3   1  183.99    6.43
   1   3  -1  190.07    6.54
   1  -3  -1  178.81    6.67
  -1  -3   1  178.54    6.42
   1  -3  -1  183.68    6.51
   1  -3  -1  185.08    6.36
   3   3  -3  331.31   11.39
  -3   3   3  309.10   11.37
  -3   3   3  323.82   11.48
   3   3  -3  326.02   11.53
   3   3  -3  336.00   11.61
   3  -3  -3  323.69   11.31
   3  -3  -3  315.29   11.49
  -3  -3   3  331.61   11.57
   5   3  -5  145.04    5.58
   5   3  -5  147.42    5.36
  -5   3   5  143.90    5.21
   5   3  -5  138.25    5.56
   5  -3  -5  145.49    5.56
   5  -3  -5  139.51    5.23
  -5  -3   5  135.52    5.46
   7   3  -7  107.51    4.75
   7   3  -7  105.30    4.80
   7  -3  -7  113.28    4.82
   0   4   0  245.07    8.67
   0  -4   0  247.21    8.67
   0  -4   0  248.25    8.79
   0  -4   0  248.14    8.72
  -2   4   2  183.87    6.91
  -2   4   2  183.96    6.94
   2   4  -2  199.24    6.88
   2   4  -2  208.16    7.09
   2  -4  -2  205.35    7.02
   2  -4  -2  206.59    6.96
  -2  -4   2  181.16    6.84
  -2  -4   2  186.33    7.04
   4   4  -4  141.51    5.02
  -4   4   4  128.13    4.99
   4   4  -4  142.86    5.30
  -4   4   4  131.92    5.13
   4   4  -4  140.59    5.22
   4  -4  -4  134.91    5.11
   4  -4  -4  136.36    5.17
  -4  -4   4  127.10    5.22
   6   4  -6   43.75    2.33
  -6   4   6   37.04    1.77
   6   4  -6   40.65    2.01
   6   4  -6   44.59    2.38
   6  -4  -6   45.35    1.88
   6  -4  -6   44.62    2.33
  -1   5   1  286.97    9.43
   1   5  -1  245.90    9.55
   1   5  -1  265.04    9.44
   1  -5  -1  269.50    9.60
   1  -5  -1  266.79    9.37
  -1  -5   1  277.76    9.57
  -1  -5   1  270.29    9.47
   3   5  -3   85.04    3.54
  -3   5   3   93.83    3.38
  -3   5   3   94.29    3.39
   3   5  -3   79.75    3.39
   3   5  -3   85.29    3.28
   3  -5  -3   84.66    3.44
  -3  -5   3   89.48    3.53
   3  -5  -3   84.82    3.39
   5   5  -5    0.61    0.34
   5   5  -5    0.66    0.47
   5   5  -5    0.10    0.45
   5  -5  -5    0.64    0.40
   5  -5  -5    0.87    0.43
   7   5  -7    5.07    1.08
   7   5  -7    6.37    1.14
   7  -5  -7    7.33    1.37
   0   6   0   14.83    0.79
   0   6   0   14.53    0.72
   0  -6   0   14.82    0.82
   0  -6   0   14.94    0.90
   0  -6   0   13.38    0.85
   2   6  -2   27.97    1.23
  -2   6   2   29.08    1.25
   2   6  -2   26.40    1.42
   2  -6  -2   29.46    1.29
   2  -6  -2   28.63    1.41
  -2  -6   2   25.23    1.39
  -2  -6   2   25.61    1.20
   2  -6  -2   30.23    1.08
   4   6  -4    2.31    0.42
   4   6  -4    1.72    0.49
  -4   6   4    2.57    0.47
   4   6  -4    1.93    0.47
   4  -6  -4    2.53    0.48
   4  -6  -4    1.43    0.87
   6   6  -6   20.92    1.61
   6   6  -6   20.88    1.72
   6  -6  -6   20.42    1.38
   6  -6  -6   19.30    1.57
   1   7  -1   81.42    3.16
  -1   7   1   73.40    2.92
   1  -7  -1   82.03    3.17
  -1  -7   1   69.70    3.02
   1  -7  -1   83.23    2.95
   1  -7  -1   82.47    3.24
  -1  -7   1   74.26    3.11
   3   7  -3   18.01    1.20
   3   7  -3   17.81    0.90
  -3   7   3   15.03    0.93
   3   7  -3   16.84    1.02
   3  -7  -3   17.07    1.00
  -3  -7   3   15.61    0.85
   3  -7  -3   16.25    1.09
   5   7  -5   73.44    3.28
   5   7  -5   76.28    3.50
   5   7  -5   73.70    2.97
   5  -7  -5   72.09    3.23
   5  -7  -5   70.87    3.23
   0   8   0  297.83   10.53
   0  -8   0  292.46   10.76
   0  -8   0  298.47   10.50
   0  -8   0  288.44   10.58
   2   8  -2   67.56    3.06
  -2   8   2   73.11    2.79
   2   8  -2   70.72    2.80
  -2  -8   2   74.84    3.10
  -2  -8   2   78.19    2.84
   2  -8  -2   67.10    2.82
   2  -8  -2   69.04    2.64
   4   8  -4   76.58    3.44
  -4   8   4   78.39    3.09
   4   8  -4   72.97    3.16
   4   8  -4   75.14    2.91
   4  -8  -4   69.43    3.10
   4  -8  -4   68.29    3.23
   6   8  -6  101.55    4.71
   6   8  -6  104.20    4.51
   6  -8  -6   98.71    4.42
  -1   9   1  509.18   17.91
   1   9  -1  507.87   18.21
   1  -9  -1  511.00   18.23
  -1  -9   1  546.05   18.48
  -1  -9   1  531.13   18.21
  -1  -9   1  501.18   18.09
   1  -9  -1  500.33   17.96
   1  -9  -1  503.93   18.35
  -3   9   3  157.58    5.73
   3   9  -3  151.24    5.82
   3   9  -3  157.36    6.14
   3   9  -3  153.62    5.65
  -3  -9   3  159.14    5.65
   3  -9  -3  147.81    6.07
   3  -9  -3  150.48    5.79
   5   9  -5  109.57    4.88
   5   9  -5  110.45    4.60
   5  -9  -5  107.93    4.55
   0  10   0  200.16    7.11
   0  10   0  202.09    7.32
   0 -10   0  192.41    7.37
   0 -10   0  197.13    7.61
   0 -10   0  190.78    7.25
   2  10  -2  206.33    7.68
  -2  10   2  192.04    7.21
   2 -10  -2  204.25    7.76
   2 -10  -2  205.26    7.12
  -2 -10   2  189.57    7.29
   2 -10  -2  208.04    7.75
  -2 -10   2  193.34    7.79
   4  10  -4  228.25    8.94
   4  10  -4  226.77    8.63
   4 -10  -4  232.29    8.54
   1  11  -1  189.37    7.31
   1  11  -1  193.38    7.59
  -1  11   1  211.92    7.22
   1 -11  -1  185.15    7.75
   1 -11  -1  194.51    7.29
   1 -11  -1  194.52    7.63
  -1 -11   1  212.67    7.54
  -1 -11   1  216.66    7.94
   3  11  -3  268.69    9.59
   3  11  -3  270.44   10.02
   3 -11  -3  260.34    9.94
  -3 -11   3  247.65    9.37
   5  11  -5  157.57    6.79
   5  11  -5  162.62    6.42
   5 -11  -5  158.10    6.74
   5 -11  -5  160.02    7.23
   0  12   0  169.83    6.56
   0 -12   0  171.10    6.76
   0 -12   0  171.14    6.67
   2  12  -2  218.00    8.30
  -2 -12   2  209.40    7.89
   2 -12  -2  213.46    8.29
   4  12  -4  274.10   10.05
   4  12  -4  269.26   10.50
   4 -12  -4  266.50   10.44
   1  13  -1  172.29    6.82
  -1 -13   1  170.72    6.68
   1 -13  -1  173.93    6.90
   3  13  -3  251.14    9.91
   3 -13  -3  258.38    9.93
   0 -14   0   95.69    4.28
   2  14  -2  150.09    6.25
   2 -14  -2  147.23    6.29
   8   0  -7   -0.14    1.00
   8   0  -7    1.19    0.72
   6   0  -5    0.43    0.37
  -6   0   5    0.01    0.44
  -6   0   5   -0.23    0.44
   6   0  -5    0.27    0.41
   4   0  -3    0.73    0.27
  -4   0   3    0.10    0.20
   4   0  -3   -0.03    0.16
  -4   0   3    0.10    0.19
  -4   0   3    0.10    0.24
  -2   0   1    0.03    0.10
   2   0  -1    0.11    0.10
   2   0  -1    0.08    0.12
  -2   0   1    0.11    0.09
   0   0  -1   -0.01    0.04
  -2   0   3    0.08    0.12
   2   0  -3    0.16    0.14
  -2   0   3    0.21    0.11
   2   0  -3    0.48    0.16
   4   0  -5    0.65    0.32
  -4   0   5    0.60    0.26
  -4   0   5    0.24    0.23
   4   0  -5    0.28    0.23
   6   0  -7    0.53    0.51
   6   0  -7   -0.14    0.45
   7   1  -6   35.15    2.15
   7   1  -6   36.25    2.05
   7  -1  -6   32.88    2.13
   7  -1  -6   33.48    1.85
   5   1  -4    7.32    0.69
  -5   1   4    4.84    0.57
  -5   1   4    5.52    0.60
   5   1  -4    6.24    0.65
   5   1  -4    6.50    0.72
   5  -1  -4    7.54    0.74
  -5  -1   4    4.97    0.62
  -5  -1   4    4.92    0.63
  -3   1   2  135.46    4.98
   3   1  -2  140.52    5.00
   3   1  -2  140.21    4.98
   3   1  -2  138.38    4.93
  -3   1   2  128.28    4.95
  -3   1   2  133.01    4.84
  -3  -1   2  127.71    4.94
   3  -1  -2  140.57    5.00
  -3  -1   2  131.39    4.98
   3  -1  -2  139.62    4.97
  -3  -1   2  129.64    4.96
   3  -1  -2  136.01    4.88
   1   1   0  145.19    4.99
   1   1   0  141.90    5.01
   1   1   0  138.06    5.02
  -1   1   0  141.07    5.02
   1  -1   0  140.60    5.05
   1  -1   0  141.87    5.02
  -1  -1   0  141.60    4.98
  -1  -1   0  146.48    5.03
  -1  -1   0  145.46    5.01
   1   1  -2   12.13    0.56
   1  -1  -2    8.88    0.52
  -3   1   4    3.58    0.30
  -3   1   4    4.20    0.41
  -3  -1   4    4.11    0.37
  -3  -1   4    4.59    0.45
   5   1  -6   12.84    0.98
   5   1  -6   12.18    1.05
  -5  -1   6    8.59    0.94
   5  -1  -6   12.56    1.04
   5  -1  -6   12.62    0.90
   7   1  -8   24.48    1.88
   7   1  -8   23.46    1.76
   7  -1  -8   23.28    1.64
   7  -1  -8   22.11    1.91
   6   2  -5   43.95    2.33
  -6   2   5   53.19    2.16
   6   2  -5   45.40    2.39
  -6   2   5   52.41    2.20
  -6  -2   5   54.23    2.38
   6  -2  -5   42.61    2.36
   6  -2  -5   43.00    2.09
  -4   2   3  102.87    3.80
   4   2  -3  105.59    4.05
   4   2  -3  105.91    4.05
  -4   2   3  101.14    3.94
   4   2  -3  105.49    3.95
  -4   2   3  103.48    4.02
   4  -2  -3  100.90    4.03
  -4  -2   3  108.29    4.06
   4  -2  -3  101.43    3.81
  -4  -2   3  104.20    4.01
   4  -2  -3   97.60    3.96
  -2   2   1  686.23   23.74
   0   2  -1   84.67    2.94
   0   2   1   83.79    2.98
   0  -2   1   81.37    2.93
   0  -2   1   77.56    2.98
  -2   2   3   36.65    1.46
   2   2  -3   35.36    1.35
   2   2  -3   33.94    1.53
  -2  -2   3   36.61    1.53
   2  -2  -3   34.72    1.37
   2  -2  -3   34.35    1.45
   2  -2  -3   33.86    1.39
   4   2  -5  255.99    9.36
   4   2  -5  262.02    9.16
   4   2  -5  254.23    9.37
   4  -2  -5  252.39    9.34
  -4  -2   5  261.56    9.36
   4  -2  -5  255.54    9.18
  -4  -2   5  254.46    9.20
   6   2  -7   72.47    3.19
   6   2  -7   76.91    3.45
   6   2  -7   73.73    3.34
  -6  -2   7   72.86    3.16
   6  -2  -7   72.95    3.13
   6  -2  -7   71.11    3.37
   7   3  -6  200.58    7.80
   7   3  -6  201.90    7.77
   7  -3  -6  195.40    7.80
   7  -3  -6  190.94    7.27
   5   3  -4  228.98    8.25
   5   3  -4  227.43    8.26
   5   3  -4  225.19    8.06
  -5   3   4  207.73    8.26
   5  -3  -4  223.24    8.21
   5  -3  -4  218.34    8.22
  -5  -3   4  223.89    8.24
  -5  -3   4  218.31    8.21
   5  -3  -4  210.56    7.85
   3   3  -2  177.64    6.51
  -3   3   2  175.19    6.43
   3   3  -2  183.15    6.39
  -3   3   2  173.17    6.42
   3   3  -2  181.98    6.45
   3  -3  -2  173.82    6.47
   3  -3  -2  173.75    6.17
  -3  -3   2  177.70    6.49
   3  -3  -2  177.41    6.46
   1   3  -2  170.18    5.75
  -1   3   2  157.86    5.80
   1   3  -2  170.75    5.97
  -1  -3   2  157.59    5.95
  -1  -3   2  162.70    5.95
   1  -3  -2  171.08    5.82
   1  -3  -2  170.01    5.88
  -3   3   4  426.39   14.42
   3   3  -4  407.64   14.27
   3   3  -4  401.84   14.54
   3   3  -4  403.31   14.49
  -3   3   4  431.77   14.20
   3  -3  -4  399.49   14.31
  -3  -3   4  439.81   14.56
   3  -3  -4  390.58   14.41
   3  -3  -4  386.97   14.26
   5   3  -6  276.39   10.06
   5   3  -6  277.32   10.06
   5   3  -6  277.27    9.73
  -5  -3   6  262.99    9.82
   5  -3  -6  265.41    9.97
   5  -3  -6  263.36    9.69
   7   3  -8   67.77    3.47
   7   3  -8   71.44    3.55
   7  -3  -8   69.52    3.52
   6   4  -5  122.59    4.89
  -6   4   5  133.63    4.56
   6   4  -5  111.50    4.62
   6   4  -5  119.34    4.92
   6  -4  -5  109.38    4.80
   6  -4  -5  111.57    4.66
   6  -4  -5  111.22    4.32
   4   4  -3  179.41    6.52
   4   4  -3  183.58    6.31
   4   4  -3  182.60    6.42
  -4   4   3  157.01    6.27
  -4   4   3  160.23    6.34
   4  -4  -3  170.19    6.40
  -4  -4   3  161.73    6.44
   4  -4  -3  176.27    6.42
   2  -4  -1  989.52   34.19
   0  -4  -1  493.03   15.84
   0  -4   1  441.73   15.69
   0  -4   1  446.80   15.73
   0  -4   1  431.31   15.84
  -2   4   3  589.02   20.03
   2   4  -3  585.59   20.22
  -2  -4   3  576.23   20.21
   2  -4  -3  579.66   20.28
   2  -4  -3  556.81   20.03
  -4   4   5  414.52   14.12
   4   4  -5  411.43   14.32
   4   4  -5  398.98   14.23
   4   4  -5  395.99   13.91
  -4  -4   5  402.58   14.30
   4  -4  -5  368.69   13.87
   4  -4  -5  392.50   13.97
   4  -4  -5  391.09   14.14
   6   4  -7  137.38    5.61
   6   4  -7  139.77    5.62
   6  -4  -7  134.08    5.10
   6  -4  -7  129.37    5.50
   7   5  -6  152.83    6.40
   7   5  -6  155.31    6.35
   7  -5  -6  153.20    6.37
  -5   5   4  217.27    7.60
   5   5  -4  202.44    7.73
   5   5  -4  211.15    7.60
   5   5  -4  196.93    8.11
   5  -5  -4  202.74    7.77
   3   5  -2  338.31   11.81
   3   5  -2  330.85   11.59
  -3   5   2  326.75   11.62
  -3   5   2  312.99   11.63
   3   5  -2  336.43   11.63
   3  -5  -2  332.87   11.66
  -3  -5   2  319.13   11.74
   3  -5  -2  329.19   11.75
  -3  -5   2  320.63   11.53
  -1   5   0   -0.03    0.14
  -1  -5   2  745.38   25.62
  -1  -5   2  710.12   25.69
   1  -5  -2  756.80   25.63
   3   5  -4  451.30   15.84
  -3   5   4  481.71   16.02
   3   5  -4  469.33   16.27
   3  -5  -4  450.82   16.04
   3  -5  -4  435.11   15.81
   3  -5  -4  451.58   16.03
  -3  -5   4  453.26   16.20
   5   5  -6  261.00    9.74
   5   5  -6  262.93    9.82
   5   5  -6  258.84    9.33
   5  -5  -6  264.41    9.41
   5  -5  -6  257.95    9.23
   5  -5  -6  256.88    9.63
   7   5  -8   79.59    3.92
   7   5  -8   77.98    3.90
   7  -5  -8   75.82    3.79
   6   6  -5  234.04    8.83
   6   6  -5  228.86    8.64
   6  -6  -5  217.17    8.50
   6  -6  -5  222.67    8.62
   4   6  -3  475.37   16.96
   4   6  -3  478.34   16.64
  -4   6   3  462.80   16.70
  -4   6   3  467.18   16.69
   4   6  -3  479.53   16.74
   4  -6  -3  472.46   16.75
   4  -6  -3  470.68   16.86
   2   6  -1  569.87   20.03
  -2   6   1  582.54   19.85
  -2   6   1  556.09   20.12
   2   6  -1  585.05   19.88
   2   6  -1  560.90   19.78
   2  -6  -1  583.68   19.89
  -2  -6   1  557.51   19.98
  -2  -6   1  557.79   19.84
   2  -6  -1  571.94   20.07
   0   6   1  354.53   12.38
   0   6   1  346.90   12.17
   0   6  -1  348.28   12.36
   0  -6   1  357.53   12.36
   0  -6  -1  361.77   12.48
   0  -6  -1  331.71   12.34
   0  -6   1  352.99   12.34
   0  -6   1  358.05   12.56
   2   6  -3  234.66    8.57
   2   6  -3  251.95    8.97
  -2  -6   3  251.21    9.00
   2  -6  -3  241.12    8.59
   2  -6  -3  226.25    8.83
  -2  -6   3  247.87    8.57
   2  -6  -3  243.77    8.69
  -2  -6   3  264.15    8.97
   4   6  -5  399.45   14.67
   4   6  -5  388.98   14.07
   4   6  -5  413.35   14.15
  -4   6   5  384.21   13.94
   4  -6  -5  390.24   13.72
   4  -6  -5  374.74   13.96
   4  -6  -5  395.92   14.01
   6   6  -7  243.49    9.55
   6   6  -7  249.39    9.47
   6  -6  -7  240.30    9.31
   6  -6  -7  248.47    9.00
   7   7  -6  132.46    5.61
   7   7  -6  130.45    5.78
   7  -7  -6  127.85    5.57
  -5   7   4  300.31   10.64
   5   7  -4  294.55   10.59
   5   7  -4  268.56   11.18
   5   7  -4  290.39   11.01
   5  -7  -4  286.44   10.78
   5  -7  -4  316.37   11.49
   3   7  -2  268.91   10.13
  -3   7   2  289.98   10.04
   3   7  -2  266.28    9.85
   3   7  -2  263.62    9.85
  -3   7   2  297.90    9.91
  -3  -7   2  272.47   10.09
   3  -7  -2  267.49    9.91
   3  -7  -2  265.47   10.09
  -3  -7   2  286.09    9.82
  -1   7   0  428.76   15.62
   1   7   0  452.83   15.85
  -1   7   0  431.65   15.69
   1   7   0  463.73   15.79
  -1  -7   0  450.33   15.83
   1  -7   0  459.71   15.97
  -1  -7   0  432.21   15.81
   1  -7   0  469.55   15.63
  -1   7   2  350.64   12.29
   1   7  -2  341.25   12.59
  -1  -7   2  371.83   12.61
   1  -7  -2  348.05   12.42
   1  -7  -2  353.07   12.65
  -1  -7   2  356.95   12.41
  -3   7   4  306.99   10.69
   3   7  -4  299.63   10.52
   3   7  -4  306.37   11.04
   3  -7  -4  302.26   10.73
   3  -7  -4  302.74   10.45
   3  -7  -4  288.76   10.88
  -3  -7   4  296.25   11.03
   5   7  -6  207.18    7.95
   5   7  -6  203.73    8.09
   5  -7  -6  208.28    7.72
   5  -7  -6  205.47    7.86
   6   8  -5  159.51    6.70
   6   8  -5  158.98    6.43
   6  -8  -5  162.74    6.47
  -4   8   3  138.80    5.93
   4   8  -3  162.70    6.34
   4   8  -3  163.93    6.03
   4   8  -3  164.72    5.93
   4  -8  -3  163.79    6.08
  -4  -8   3  146.99    5.83
   4  -8  -3  167.99    6.30
   2   8  -1  296.41   10.85
   2   8  -1  301.11   11.17
   2   8  -1  315.73   10.99
  -2   8   1  327.57   10.96
   2  -8  -1  296.62   10.69
   2  -8  -1  316.97   11.29
  -2  -8   1  292.90   11.12
  -2  -8   1  313.30   11.01
   0   8   1  206.33    7.21
   0   8  -1  189.26    7.16
   0   8   1  202.12    6.93
   0   8  -1  192.61    7.13
   0  -8  -1  196.11    7.38
   0  -8   1  198.21    7.18
   0  -8   1  198.85    7.15
   0  -8   1  190.51    7.39
   0  -8  -1  191.37    7.28
   0  -8  -1  197.81    7.16
   2   8  -3  317.46   11.36
  -2   8   3  310.62   10.94
   2  -8  -3  314.54   10.91
  -2  -8   3  306.39   10.91
   2  -8  -3  308.30   11.00
  -2  -8   3  296.05   11.29
   2  -8  -3  302.94   11.29
  -2  -8   3  323.58   11.46
   2  -8  -3  320.15   11.36
   4   8  -5   46.08    1.82
   4   8  -5   42.35    2.42
  -4   8   5   45.67    2.08
   4   8  -5   45.59    2.45
   4  -8  -5   45.91    2.26
   4  -8  -5   46.75    2.16
   6   8  -7  136.22    6.00
   6   8  -7  138.46    5.82
   6  -8  -7  136.53    5.67
   5   9  -4  187.53    7.12
   5   9  -4  182.56    7.45
   5  -9  -4  184.29    7.15
   3   9  -2   96.42    3.81
  -3   9   2  107.04    3.86
   3   9  -2   93.07    3.79
   3  -9  -2   94.27    4.15
   3  -9  -2   90.44    3.86
  -3  -9   2  102.34    3.80
   1   9   0  205.47    7.02
   1   9   0  212.67    7.35
  -1   9   0  184.29    7.06
  -1   9   0  179.31    7.04
   1  -9   0  203.80    7.48
  -1  -9   0  187.05    7.23
  -1  -9   0  184.28    7.23
  -1  -9   0  181.70    7.43
   1  -9   0  203.21    7.05
   1  -9   0  206.33    7.28
  -1   9   2  216.61    7.93
   1   9  -2  239.53    8.40
   1  -9  -2  227.59    8.46
  -1  -9   2  219.40    8.52
  -1  -9   2  223.18    8.31
   1  -9  -2  234.95    8.43
  -1  -9   2  210.91    8.12
   1  -9  -2  231.07    8.12
   3   9  -4  145.02    5.56
  -3   9   4  130.46    5.03
   3  -9  -4  139.62    5.50
  -3  -9   4  127.63    4.87
   3  -9  -4  140.44    5.12
   3  -9  -4  127.74    5.84
   5   9  -6   57.56    2.93
   5   9  -6   56.75    3.13
   5  -9  -6   60.22    2.87
   4  10  -3   54.46    2.54
   4  10  -3   55.38    2.90
   4 -10  -3   58.13    2.68
  -4 -10   3   57.26    2.44
   2  10  -1   26.83    1.67
   2  10  -1   26.38    1.33
   2 -10  -1   29.50    1.76
   2 -10  -1   28.86    1.67
   2 -10  -1   29.08    1.24
   0  10  -1  118.88    4.61
   0  10  -1  124.09    4.72
   0  10   1  119.92    4.38
   0 -10  -1  124.58    4.87
   0 -10   1  120.92    4.73
   0 -10   1  114.76    4.66
   0 -10   1  122.44    5.03
   0 -10  -1  121.19    5.00
   0 -10  -1  122.56    4.68
  -2  10   3  156.97    5.54
   2 -10  -3  156.35    5.55
  -2 -10   3  147.42    6.19
   2 -10  -3  153.81    6.08
   2 -10  -3  151.27    6.07
  -2 -10   3  149.68    5.58
   4  10  -5   22.16    1.84
   4  10  -5   24.64    1.60
   4 -10  -5   25.51    1.49
   4 -10  -5   24.31    1.81
   5  11  -4   21.49    1.62
   5  11  -4   23.35    1.97
   5 -11  -4   23.75    1.82
   3  11  -2    4.49    0.89
   3  11  -2    4.44    0.71
   3 -11  -2    4.54    0.84
  -3 -11   2    5.25    0.72
   1  11   0   13.51    0.82
  -1  11   0   11.70    0.92
   1  11   0   14.05    1.12
  -1  11   0   11.63    0.90
  -1 -11   0   11.84    1.24
   1 -11   0   11.96    0.86
   1 -11   0   12.68    1.09
  -1 -11   0   11.71    1.07
   1 -11   0   12.51    1.24
   1  11  -2   28.91    1.65
  -1  11   2   32.46    1.30
   1  11  -2   31.13    1.78
  -1 -11   2   30.58    1.59
   1 -11  -2   32.34    1.91
   1 -11  -2   30.10    1.85
  -1 -11   2   29.12    1.93
   1 -11  -2   30.77    1.52
   3  11  -4    7.70    1.17
   3 -11  -4    6.02    1.05
   4  12  -3    1.24    0.76
   4 -12  -3    0.72    0.72
   2  12  -1    1.76    0.46
   2  12  -1    1.28    0.64
  -2 -12   1    1.86    0.58
   2 -12  -1    1.34    0.63
   0  12  -1    7.52    0.93
   0 -12   1    6.14    0.91
   0 -12  -1    7.90    1.07
   2  12  -3    8.57    1.19
   2 -12  -3    7.37    1.17
  -2 -12   3    8.74    0.82
   4  12  -5   24.11    1.70
   4  12  -5   21.25    1.94
   4 -12  -5   18.93    1.89
   3  13  -2   37.55    2.45
   3 -13  -2   36.14    2.36
  -1 -13   0   41.37    2.22
   1 -13   0   35.16    2.16
   1  13  -2   33.28    2.08
   1 -13  -2   34.57    2.20
  -1 -13   2   37.99    1.95
   3  13  -4   44.94    2.38
   3  13  -4   46.75    2.77
   3 -13  -4   44.37    2.72
   2  14  -1   41.37    2.54
   2 -14  -1   40.58    2.51
   0  14  -1  129.60    5.30
   0 -14  -1  132.16    5.51
   0 -14   1  124.15    5.30
   2 -14  -3   94.51    4.48
   8   0  -6  128.95    5.12
   8   0  -6  114.79    5.36
  -6   0   4  211.69    8.33
  -6   0   4  212.16    8.47
   6   0  -4  242.68    8.63
   6   0  -4  242.81    8.42
   4   0  -2  844.62   29.39
  -4   0   2  859.71   29.31
  -4   0   2  866.30   29.43
  -4   0   2  804.96   29.44
   4   0  -2  852.06   29.45
  -2   0   0   -0.04    0.07
   4   0  -6  477.43   17.17
   4   0  -6  489.69   17.14
   6   0  -8   77.43    3.55
   6   0  -8   73.17    3.40
   7   1  -5  141.62    5.90
   7  -1  -5  142.98    5.93
   7  -1  -5  147.21    5.60
  -5   1   3  242.15    8.15
   5   1  -3  226.53    8.26
   5   1  -3  232.79    8.36
  -5   1   3  228.46    8.31
   5   1  -3  228.28    8.26
  -5   1   3  203.68    8.33
   5  -1  -3  226.24    8.12
  -5  -1   3  219.68    8.33
  -5  -1   3  225.23    8.22
   5  -1  -3  231.37    8.36
  -5  -1   3  210.38    8.28
  -3  -1   1 1000.00   34.56
  -1  -1  -1  370.33   12.87
   3   1  -5  417.01   14.33
   3   1  -5  412.56   14.31
  -3  -1   5  400.83   14.28
  -3  -1   5  389.29   14.26
  -3  -1   5  391.71   14.01
   3  -1  -5  406.04   14.23
   3  -1  -5  408.87   14.28
   5   1  -7  278.96   10.28
   5   1  -7  286.82   10.38
   5  -1  -7  271.71   10.16
   5  -1  -7  277.62   10.45
   7   1  -9  213.00    8.52
   7   1  -9  209.32    8.30
   7  -1  -9  208.61    8.44
   7  -1  -9  216.94    8.18
   8   2  -6   92.74    4.21
   8   2  -6   90.98    4.34
   8  -2  -6   91.10    4.37
   6   2  -4  249.66    9.31
  -6   2   4  255.56    8.94
  -6   2   4  252.02    9.16
   6   2  -4  247.09    9.23
   6  -2  -4  235.78    9.29
   6  -2  -4  249.71    8.96
  -6  -2   4  245.44    9.27
   4   2  -2  367.35   13.52
  -4   2   2  385.57   13.29
   4   2  -2  380.27   13.48
  -4   2   2  375.48   13.55
   4   2  -2  376.32   13.53
  -4   2   2  390.94   13.54
   4  -2  -2  377.98   13.57
  -4  -2   2  376.61   13.51
   4  -2  -2  391.15   13.31
   4  -2  -2  378.32   13.56
  -4  -2   2  381.74   13.66
  -4  -2   2  390.22   13.52
  -2   2   0  371.60   12.55
   2   2   0  351.40   12.56
   2   2   0  346.68   12.52
   2   2   0  330.89   12.46
   2  -2   0  362.44   12.56
   2  -2   0  340.42   12.60
  -2  -2   0  369.55   12.56
  -2  -2   0  376.15   12.54
  -2  -2   0  372.67   12.48
   0   2   2  192.85    6.14
   0   2  -2  150.94    6.08
   0   2  -2  155.45    6.06
   0  -2  -2  167.11    6.14
   0  -2   2  191.58    6.13
   2   2  -4  645.60   23.26
  -2  -2   4  690.35   23.28
   4   2  -6  256.93    9.37
   4   2  -6  254.41    9.37
   4  -2  -6  261.14    9.32
  -4  -2   6  255.80    9.08
   4  -2  -6  257.65    9.19
  -4  -2   6  247.32    9.33
  -4  -2   6  248.08    9.13
   6   2  -8   99.36    4.34
   6   2  -8   95.34    4.36
   6  -2  -8  103.62    4.13
   6  -2  -8   99.38    4.36
   7   3  -5  108.33    4.69
   7   3  -5  111.80    4.75
   7  -3  -5  111.37    4.25
   7  -3  -5  107.62    4.75
  -5   3   3  140.29    5.52
  -5   3   3  138.26    5.21
   5   3  -3  151.53    5.65
   5   3  -3  151.45    5.62
   5   3  -3  151.19    5.52
   5  -3  -3  151.17    5.65
   5  -3  -3  146.36    5.25
   5  -3  -3  141.20    5.58
  -5  -3   3  132.84    5.57
   3   3  -1  167.53    5.92
   3   3  -1  154.24    5.97
   3   3  -1  155.82    5.88
  -3   3   1  167.55    5.95
  -3  -3   1  166.94    5.91
  -3  -3   1  161.86    5.98
  -3  -3   1  162.29    5.88
   3  -3  -1  160.33    5.96
  -1   3  -1  514.35   17.20
  -1   3  -1  473.20   17.25
   1   3   1  487.07   17.22
  -1  -3  -1  494.38   17.23
   1  -3   1  493.54   17.27
  -1  -3  -1  496.82   17.22
   1  -3   1  502.83   17.20
   1   3  -3  465.89   15.95
   1  -3  -3  447.84   15.93
  -1  -3   3  442.43   15.89
  -1  -3   3  466.73   15.94
   3   3  -5  193.07    7.25
   3   3  -5  193.19    6.90
  -3  -3   5  198.63    7.06
   3  -3  -5  194.01    6.89
  -3  -3   5  199.12    7.24
   3  -3  -5  191.28    7.03
   3  -3  -5  197.51    7.12
   5   3  -7   92.62    4.06
   5   3  -7   92.89    3.69
   5   3  -7   93.04    4.06
   5  -3  -7   93.93    3.78
  -5  -3   7  102.64    3.79
   7   3  -9   93.26    4.56
   7   3  -9   92.71    4.36
   7  -3  -9   92.39    4.37
   6   4  -4  106.70    4.35
   6   4  -4  101.33    4.38
  -6   4   4  102.57    4.15
   6  -4  -4  103.95    4.27
   6  -4  -4  104.99    4.39
  -6  -4   4   97.31    4.32
   4   4  -2  144.67    5.64
   4   4  -2  146.04    5.50
  -4   4   2  157.00    5.59
  -4   4   2  150.91    5.59
   4   4  -2  142.01    5.51
   4  -4  -2  145.37    5.63
   4  -4  -2  149.35    5.60
  -4  -4   2  141.71    5.59
   2   4   0  272.53    9.52
   2   4   0  270.74    9.37
  -2   4   0  258.62    9.47
   2   4   0  262.81    9.55
  -2  -4   0  275.10    9.56
   2  -4   0  259.16    9.58
  -2  -4   0  265.23    9.48
   2  -4   0  272.85    9.51
   0   4  -2  207.29    7.36
   0   4   2  204.64    7.31
   0   4  -2  203.57    7.23
   0  -4   2  199.13    7.32
   0  -4  -2  201.01    7.31
   0  -4  -2  207.05    7.25
   0  -4   2  199.81    7.22
   2   4  -4    9.04    0.70
   2  -4  -4    9.45    0.56
   2  -4  -4    9.02    0.56
   4   4  -6   63.11    2.75
   4   4  -6   52.28    2.47
   4   4  -6   58.95    2.67
   4  -4  -6   59.46    2.55
   4  -4  -6   62.03    2.31
   4  -4  -6   54.75    2.37
   6   4  -8   15.40    1.48
   6   4  -8   14.18    1.50
   6  -4  -8   16.88    1.16
   6  -4  -8   15.65    1.46
   7   5  -5   14.42    1.44
   7   5  -5   14.56    1.52
   7  -5  -5   14.52    1.54
   5   5  -3   25.46    1.42
   5   5  -3   26.32    1.48
   5   5  -3   24.67    1.58
   5  -5  -3   25.60    1.53
   5  -5  -3   25.89    1.52
   3   5  -1   24.26    1.27
   3   5  -1   24.86    1.11
   3   5  -1   24.28    1.18
  -3   5   1   18.32    1.10
  -3  -5   1   20.25    1.09
  -3  -5   1   19.19    1.19
   3  -5  -1   22.78    1.26
   3  -5  -1   22.37    1.19
   1   5   1   13.97    0.85
  -1   5  -1   16.09    0.93
  -1   5  -1   16.14    0.84
  -1   5  -1   16.43    0.80
   1   5   1   14.03    0.85
  -1  -5  -1   16.66    0.88
   1  -5   1   14.60    0.71
  -1  -5  -1   16.09    0.89
   1  -5   1   14.29    0.90
   1   5  -3   93.44    3.62
  -1  -5   3   92.46    3.65
   1  -5  -3   88.77    3.40
   1  -5  -3   93.10    3.65
  -1  -5   3   93.56    3.61
   1  -5  -3   99.36    3.57
   3   5  -5   16.93    1.17
   3   5  -5   17.35    0.76
   3  -5  -5   18.92    1.01
  -3  -5   5   17.28    1.11
   3  -5  -5   18.59    0.96
   3  -5  -5   19.68    0.95
   5   5  -7   90.13    3.98
   5   5  -7   89.57    3.53
   5   5  -7   91.13    4.04
   5  -5  -7   92.98    3.50
   5  -5  -7   89.45    3.54
   6   6  -4    4.61    0.90
   6   6  -4    4.46    0.80
   6  -6  -4    6.78    1.02
   4   6  -2   49.75    2.43
   4   6  -2   50.92    2.25
  -4   6   2   49.64    2.27
  -4   6   2   50.09    2.30
   4   6  -2   51.99    2.24
   4  -6  -2   51.76    2.42
   4  -6  -2   54.02    2.35
  -4  -6   2   49.61    2.19
   2   6   0   16.57    0.94
   2   6   0   15.52    0.76
   2   6   0   15.97    0.99
  -2   6   0   14.72    0.87
  -2  -6   0   17.91    1.01
  -2  -6   0   15.91    0.91
   2  -6   0   13.58    0.88
   2  -6   0   13.74    0.95
   0   6  -2    4.23    0.43
   0  -6   2    4.36    0.44
   0  -6  -2    4.46    0.49
   0  -6   2    4.56    0.54
   0  -6   2    4.38    0.38
   0  -6  -2    3.96    0.43
   2   6  -4   40.45    1.90
   2  -6  -4   39.20    1.62
   2  -6  -4   38.49    1.88
  -2  -6   4   38.39    1.87
   2  -6  -4   39.04    1.75
  -2  -6   4   37.59    1.85
   4   6  -6    2.39    0.68
   4   6  -6    3.17    0.68
   4   6  -6    2.65    0.34
   4  -6  -6    3.61    0.59
   4  -6  -6    3.74    0.48
   4  -6  -6    3.63    0.52
   6   6  -8    4.75    1.04
   6   6  -8    4.38    1.03
   6  -6  -8    5.20    1.01
   7   7  -5    6.90    1.31
   7   7  -5    5.16    1.02
   7  -7  -5    6.12    1.20
   5   7  -3   27.38    1.75
  -5   7   3   24.42    1.47
   5   7  -3   26.64    1.53
   5   7  -3   25.92    1.51
   5  -7  -3   25.80    1.65
   5  -7  -3   26.79    1.65
  -3   7   1  139.36    5.34
   3   7  -1  135.77    5.08
   3   7  -1  137.88    5.21
   3   7  -1  137.76    5.38
  -3   7   1  142.56    5.20
  -3  -7   1  142.13    5.17
  -3  -7   1  133.83    5.34
   3  -7  -1  126.24    5.35
   3  -7  -1  139.06    5.25
   1   7   1    3.38    0.50
   1   7   1    3.73    0.50
  -1   7  -1    4.93    0.50
   1  -7   1    2.83    0.39
  -1   7   3  117.90    4.05
   1   7  -3  109.44    4.43
   1  -7  -3  108.12    4.25
  -1  -7   3  123.71    4.46
  -1  -7   3  121.49    4.57
   1  -7  -3  103.96    4.45
   1  -7  -3  105.75    4.41
  -1  -7   3  123.85    4.14
   3   7  -5   97.72    4.07
   3  -7  -5   95.04    3.71
   3  -7  -5   93.42    3.82
   3  -7  -5   98.09    4.06
   5   7  -7    7.99    1.19
   5   7  -7   10.60    1.23
   5  -7  -7    9.01    1.28
   5  -7  -7    8.52    0.80
   6   8  -4   48.53    2.49
   6   8  -4   47.92    2.75
   6  -8  -4   45.35    2.56
  -4   8   2  145.04    5.70
   4   8  -2  147.13    5.52
  -4   8   2  137.52    5.76
   4   8  -2  148.90    5.58
   4   8  -2  152.38    5.89
   4  -8  -2  138.49    5.62
   4  -8  -2  147.00    6.18
  -4  -8   2  147.74    5.51
  -2   8   0   75.95    3.05
   2   8   0   76.58    3.12
  -2   8   0   77.54    2.80
   2   8   0   77.25    3.24
   2   8   0   72.43    2.83
   2  -8   0   74.13    3.29
  -2  -8   0   72.90    3.18
  -2  -8   0   76.12    3.11
   0   8  -2   83.54    3.44
   0   8  -2   83.81    3.40
   0  -8   2   89.40    3.40
   0  -8  -2   84.28    3.39
   0  -8   2   86.85    3.33
   0  -8  -2   82.41    3.53
   0  -8   2   91.29    3.67
  -2   8   4  191.53    7.57
   2   8  -4  217.39    7.98
   2  -8  -4  218.35    8.00
   2  -8  -4  218.68    7.58
  -2  -8   4  225.70    8.07
   2  -8  -4  203.37    7.52
   2  -8  -4  203.87    7.84
   4   8  -6  113.55    4.65
   4   8  -6  105.76    4.73
   4  -8  -6  113.40    4.78
   4  -8  -6  111.69    4.46
   4  -8  -6  111.00    4.40
   5   9  -3  144.45    5.97
   5  -9  -3  139.12    5.69
  -3   9   1  274.61   10.00
   3   9  -1  279.17   10.05
   3   9  -1  272.40    9.86
   3  -9  -1  264.15   10.33
  -3  -9   1  289.41   10.04
  -1   9  -1  233.16    8.26
  -1   9  -1  233.50    8.36
   1  -9   1  217.76    8.35
   1  -9   1  222.11    8.65
  -1  -9  -1  234.16    8.52
  -1  -9  -1  246.77    8.48
   1  -9   1  214.31    8.20
   1   9  -3  314.90   10.75
   1  -9  -3  302.38   10.83
  -1  -9   3  269.76   10.64
  -1  -9   3  282.49   10.86
  -1  -9   3  283.16   10.36
   1  -9  -3  303.96   10.50
   1  -9  -3  297.56   10.81
   3   9  -5  205.00    7.85
   3  -9  -5  205.23    7.21
   3  -9  -5  201.36    7.84
   3  -9  -5  198.53    7.36
   3  -9  -5  200.59    7.69
   5   9  -7   85.84    3.91
   5   9  -7   83.52    4.08
   5  -9  -7   82.12    3.65
   5  -9  -7   79.50    3.97
   6  10  -4   96.39    5.31
   6  10  -4  101.56    4.34
   6 -10  -4   97.44    4.47
   4  10  -2  204.31    7.81
   4  10  -2  199.33    7.28
   4  10  -2  181.79    7.31
  -4 -10   2  198.34    7.30
   4 -10  -2  195.19    7.46
   2  10   0  333.76   11.89
   2  10   0  349.03   12.45
  -2  10   0  324.16   12.14
  -2 -10   0  327.04   12.26
   2 -10   0  338.05   11.89
   2 -10   0  352.28   12.64
   2 -10   0  349.17   12.35
   0  10  -2  234.76    8.62
   0  10  -2  228.80    8.61
   0 -10   2  238.47    8.93
   0 -10   2  241.90    8.54
   0 -10   2  229.96    8.56
   0 -10  -2  230.43    8.87
   0 -10  -2  233.52    8.57
   0 -10  -2  232.12    8.78
   2  10  -4  196.07    7.43
   2 -10  -4  188.70    7.35
  -2 -10   4  184.00    6.75
   2 -10  -4  193.04    7.44
   2 -10  -4  192.85    6.92
   4  10  -6  143.22    6.11
   4  10  -6  145.76    5.87
   4 -10  -6  146.60    5.55
   4 -10  -6  141.06    6.04
   5  11  -3  163.15    7.00
   5  11  -3  166.96    6.48
   5 -11  -3  169.53    6.68
   3  11  -1  178.93    6.65
   3  11  -1  183.52    7.24
  -3 -11   1  182.26    6.88
  -1  11  -1  207.60    7.76
  -1  11  -1  211.38    7.71
  -1 -11  -1  217.43    8.04
   1 -11   1  214.26    8.24
   1 -11   1  204.15    7.84
   1 -11   1  202.52    7.64
   1  11  -3  304.46   11.06
   1 -11  -3  300.39   10.73
   1 -11  -3  297.32   11.17
   1 -11  -3  300.37   11.15
  -1 -11   3  293.22   10.63
  -1 -11   3  291.21   11.33
   3  11  -5  151.05    6.23
   3 -11  -5  148.54    6.20
   4  12  -2  104.97    4.87
  -4 -12   2  111.49    4.37
   4 -12  -2  103.97    4.77
   2  12   0  252.35    9.53
  -2 -12   0  238.63    9.63
   2 -12   0  255.47    9.43
   0  12  -2  359.59   13.84
   0  12  -2  388.62   13.66
   0 -12   2  374.96   13.56
   0 -12  -2  385.20   13.90
   2  12  -4  132.05    5.57
   2 -12  -4  134.09    5.67
   3  13  -1  177.16    7.14
   3 -13  -1  176.42    6.99
  -3 -13   1  162.59    6.64
  -1  13  -1  270.51   10.04
  -1 -13  -1  277.02   10.39
   1 -13   1  274.77   10.25
   1  13  -3  158.25    6.41
   1 -13  -3  161.27    6.60
   2 -14   0  121.71    5.24
  -2 -14   0  121.16    5.12
   0  14  -2  136.98    5.60
   0 -14  -2  136.90    5.85
   8   0  -5   -0.08    0.65
   8   0  -5   -0.93    0.63
  -6   0   3    0.32    0.38
  -6   0   3    0.84    0.53
   6   0  -3    0.02    0.32
   6   0  -3    0.36    0.43
  -4   0   1    0.33    0.24
   4   0  -1    0.50    0.24
  -4   0   1    0.18    0.25
  -4   0   1   -0.07    0.20
   4   0  -1    0.28    0.22
   4   0  -1   -0.13    0.18
   2   0   1    0.34    0.15
   2   0   1    0.40    0.17
  -2   0  -1    0.06    0.12
  -2   0  -1    0.11    0.12
   2   0   1    0.21    0.19
   0   0  -3    0.18    0.10
   0   0   3    0.43    0.15
   0   0   3    0.10    0.10
   0   0  -3    0.19    0.12
   2   0  -5    0.18    0.14
   2   0  -5    0.30    0.19
   4   0  -7   -0.09    0.31
   4   0  -7    0.00    0.26
   6   0  -9    0.57    0.62
   6   0  -9   -0.22    0.53
   7   1  -4   25.97    1.75
   7   1  -4   25.34    1.64
   7  -1  -4   24.04    1.73
   7  -1  -4   22.98    1.45
   5   1  -2  106.34    4.07
   5   1  -2  101.58    4.05
  -5   1   2   99.35    4.17
  -5   1   2  105.25    3.91
   5   1  -2  107.97    4.13
  -5   1   2   93.84    4.07
   5  -1  -2  105.37    3.93
  -5  -1   2  104.07    4.02
  -5  -1   2   98.60    4.08
   5  -1  -2  108.47    4.17
   5  -1  -2   92.89    4.03
  -3   1   0  158.37    5.99
   3   1   0  169.79    6.00
   3   1   0  166.45    6.00
   3   1   0  164.54    5.98
  -3   1   0  159.52    5.87
  -3  -1   0  160.29    5.96
  -3  -1   0  161.30    5.97
   3  -1   0  176.55    6.13
  -3  -1   0  156.60    6.08
   3  -1   0  170.56    6.04
  -1   1  -2    6.44    0.45
  -1   1  -2    7.81    0.42
  -1   1  -2    6.27    0.48
  -1  -1  -2    6.28    0.38
  -1  -1  -2    6.16    0.44
  -1  -1  -2    5.93    0.43
   1   1  -4   51.22    1.92
   1   1  -4   51.48    2.11
   1   1  -4   50.83    1.95
   1  -1  -4   52.33    2.02
  -1  -1   4   49.64    1.91
   3   1  -6    9.52    0.79
   3   1  -6    9.85    0.77
   3  -1  -6    9.83    0.75
   3  -1  -6   10.74    0.76
   5   1  -8   37.33    2.04
   5  -1  -8   34.03    1.88
   5  -1  -8   32.03    1.92
   8   2  -5   41.36    2.49
   8   2  -5   39.86    2.55
   8  -2  -5   41.28    2.61
   6   2  -3  151.30    5.76
   6   2  -3  144.62    5.68
  -6   2   3  141.01    5.68
  -6   2   3  144.10    5.38
  -6  -2   3  141.46    5.80
   6  -2  -3  145.50    5.77
   4   2  -1  121.81    4.84
   4   2  -1  126.60    4.90
  -4   2   1  130.79    4.91
   4   2  -1  124.94    4.86
  -4   2   1  127.76    5.00
  -4   2   1  133.60    4.66
  -4  -2   1  134.74    4.87
  -4  -2   1  138.83    4.92
   4  -2  -1  123.78    4.97
   4  -2  -1  122.77    4.91
  -2   2  -1   20.49    1.05
   2   2   1   23.23    1.00
   2   2   1   25.21    1.11
  -2  -2  -1   21.39    1.08
   2  -2   1   24.28    1.10
  -2  -2  -1   21.84    0.98
   0   2  -3  458.53   16.20
   0   2   3  476.09   16.22
   0  -2  -3  465.61   16.22
   0  -2   3  458.26   16.18
   2   2  -5  154.08    5.07
   2   2  -5  140.99    5.25
  -2  -2   5  126.96    5.19
  -2  -2   5  128.94    5.00
   2  -2  -5  143.45    5.13
   2  -2  -5  140.28    5.17
   2  -2  -5  140.84    5.17
   4   2  -7   62.15    2.85
   4   2  -7   63.31    2.87
   4  -2  -7   63.95    2.79
  -4  -2   7   67.23    2.46
   4  -2  -7   59.42    2.70
   6   2  -9   98.87    4.43
   6   2  -9  104.06    4.54
   6  -2  -9   99.00    4.44
   6  -2  -9   96.58    4.27
   7   3  -4  105.69    4.52
   7   3  -4  104.91    4.50
   7  -3  -4  100.07    4.55
  -5   3   2  454.75   16.23
  -5   3   2  456.44   15.80
   5   3  -2  462.77   16.19
   5   3  -2  450.79   16.13
   5   3  -2  454.47   16.23
   5  -3  -2  435.86   16.26
  -5  -3   2  473.89   16.36
   5  -3  -2  446.32   16.24
  -5  -3   2  449.74   16.14
  -5  -3   2  457.57   16.20
   3   3   0  128.73    5.01
  -3   3   0  128.92    4.70
   3   3   0  128.72    4.88
  -3   3   0  131.94    4.97
   3   3   0  138.91    4.99
   3  -3   0  133.10    5.10
  -3  -3   0  136.51    4.88
  -3  -3   0  133.54    4.96
   3  -3   0  134.89    5.02
  -3  -3   0  136.69    5.01
  -1   3  -2  477.72   16.44
   1   3   2  491.40   16.47
  -1   3  -2  442.91   16.49
  -1   3  -2  437.37   16.41
   1  -3   2  496.11   16.50
  -1  -3  -2  462.32   16.45
  -1  -3  -2  481.34   16.44
   1   3  -4  325.56   11.13
   1   3  -4  315.91   11.16
  -1  -3   4  317.56   11.08
   1  -3  -4  295.68   11.02
   3   3  -6  208.31    7.64
  -3  -3   6  204.94    7.35
   3  -3  -6  203.84    7.46
   3  -3  -6  202.66    7.45
  -3  -3   6  201.39    7.60
   5   3  -8  110.66    4.69
   5   3  -8  112.76    4.20
   5   3  -8  108.94    4.66
  -5  -3   8  105.63    4.14
   5  -3  -8  110.07    4.57
   5  -3  -8  109.50    4.40
   8   4  -5  111.61    4.96
   8   4  -5  107.82    4.96
   8  -4  -5  108.95    5.00
  -6   4   3  194.14    7.79
   6   4  -3  208.05    7.94
   6   4  -3  213.07    7.87
   6  -4  -3  207.05    7.91
   6  -4  -3  215.81    7.96
  -6  -4   3  199.69    7.97
   4   4  -1  220.15    8.47
   4   4  -1  227.00    8.54
  -4   4   1  243.91    8.59
   4   4  -1  219.43    8.62
   4  -4  -1  226.76    8.68
  -4  -4   1  248.60    8.54
   4  -4  -1  230.83    8.61
  -4  -4   1  244.64    8.48
  -4  -4   1  248.87    8.66
  -2   4  -1  332.88   10.87
   2   4   1  265.76   10.69
   2   4   1  300.93   10.86
  -2   4  -1  302.15   10.62
  -2  -4  -1  316.60   10.87
   2  -4   1  271.08   10.81
  -2  -4  -1  337.55   10.92
  -2  -4  -1  312.48   10.63
   2   4  -5  486.28   16.74
   2  -4  -5  479.21   16.49
  -2  -4   5  457.73   16.58
   2  -4  -5  473.41   16.69
  -2  -4   5  460.46   16.71
   2  -4  -5  476.53   16.39
   4   4  -7  100.22    3.63
   4   4  -7  102.44    4.22
   4  -4  -7   95.79    3.87
   4  -4  -7   95.70    3.97
   6   4  -9  301.51   11.30
   6   4  -9  295.81   11.29
   6  -4  -9  284.51   11.08
   6  -4  -9  298.63   10.81
   7   5  -4  163.22    6.77
   7   5  -4  165.94    6.67
   7  -5  -4  167.69    6.76
  -5   5   2  262.21    9.71
   5   5  -2  269.48    9.81
   5   5  -2  260.10    9.63
   5   5  -2  260.85    9.60
   5  -5  -2  264.53    9.75
   5  -5  -2  257.07    9.78
  -3   5   0  408.93   14.57
   3   5   0  413.81   14.60
   3   5   0  405.95   14.41
   3  -5   0  414.14   14.61
  -3  -5   0  414.79   14.65
   3  -5   0  406.58   14.73
  -3  -5   0  416.11   14.56
   1   5   2  557.21   20.51
  -1   5  -2  592.68   20.33
  -1   5  -2  598.37   20.51
  -1  -5  -2  587.81   20.48
  -1  -5  -2  593.00   20.55
   1   5  -4  548.71   18.91
  -1  -5   4  522.87   18.89
   1  -5  -4  550.00   18.94
  -1  -5   4  529.28   18.88
   3   5  -6  297.85   10.81
   3  -5  -6  297.12   10.37
   3  -5  -6  297.74   10.51
   3  -5  -6  287.79   10.50
   3  -5  -6  288.70   10.74
   5   5  -8  206.68    8.22
   5   5  -8  211.21    8.19
   5  -5  -8  214.61    7.74
   5  -5  -8  206.59    7.97
   6   6  -3  296.60   11.39
   6   6  -3  304.63   11.19
   6  -6  -3  307.59   11.33
   4   6  -1  527.97   19.50
  -4   6   1  536.67   19.33
   4   6  -1  520.94   19.20
  -4   6   1  627.21   19.95
   4   6  -1  526.39   19.33
  -4  -6   1  562.92   19.30
   4  -6  -1  536.68   19.39
   4  -6  -1  541.34   19.54
   2   6   1  351.02   12.13
  -2   6  -1  322.32   11.72
   2   6   1  355.98   12.09
   2   6   1  335.54   11.73
  -2   6  -1  340.09   12.02
   2  -6   1  341.00   12.19
  -2  -6  -1  322.51   12.06
  -2  -6  -1  327.62   12.05
   0   6  -3  618.16   21.79
   0  -6   3  646.41   21.98
   0  -6  -3  610.18   21.90
   0  -6   3  621.79   21.77
   0  -6  -3  617.61   21.79
   0  -6   3  628.99   21.57
   2   6  -5  313.74   11.10
  -2  -6   5  291.63   11.03
   2  -6  -5  309.60   10.71
   2  -6  -5  308.78   11.09
  -2  -6   5  293.91   11.01
   2  -6  -5  307.01   10.83
   4   6  -7  188.12    7.12
   4   6  -7  182.55    7.19
   4  -6  -7  180.57    6.71
   4  -6  -7  178.93    6.85
   4  -6  -7  183.36    7.14
   4  -6  -7  183.68    6.63
   6   6  -9  188.02    7.69
   6   6  -9  185.27    7.75
   6  -6  -9  190.78    7.50
   6  -6  -9  189.55    7.66
   7   7  -4  192.47    7.50
   7   7  -4  185.77    7.76
   7  -7  -4  188.93    7.63
  -5   7   2  215.66    8.46
   5   7  -2  235.34    8.72
   5   7  -2  224.02    8.45
   5   7  -2  235.74    8.38
   5  -7  -2  206.44    8.94
  -5  -7   2  233.39    8.35
   3   7   0  248.57    9.48
   3   7   0  273.71    9.42
   3   7   0  255.83    9.12
  -3   7   0  255.05    9.33
   3  -7   0  265.22    9.41
  -3  -7   0  253.14    9.33
  -3  -7   0  238.55    9.47
   3  -7   0  262.55    9.60
  -1   7  -2  374.62   12.92
  -1   7  -2  366.23   12.73
   1   7   2  357.81   12.95
  -1  -7  -2  363.88   12.99
   1  -7   2  338.13   12.70
   1  -7   2  359.77   13.08
  -1  -7  -2  370.12   12.92
   1   7  -4  225.66    8.51
  -1  -7   4  239.44    8.53
  -1  -7   4  231.13    8.61
   1  -7  -4  236.14    8.38
   1  -7  -4  231.06    8.60
   1  -7  -4  228.02    8.47
   3   7  -6  421.78   15.16
   3  -7  -6  420.61   15.14
   3  -7  -6  415.24   14.81
   3  -7  -6  413.04   14.73
   5   7  -8  217.15    8.43
   5   7  -8  212.39    8.51
   5  -7  -8  215.09    8.13
   5  -7  -8  210.93    8.42
   6   8  -3  124.22    5.56
   6   8  -3  131.37    5.23
   6  -8  -3  128.51    5.39
   4   8  -1  326.87   11.78
  -4   8   1  306.49   11.87
   4   8  -1  330.48   12.03
   4   8  -1  334.98   11.60
  -4  -8   1  309.26   11.67
   4  -8  -1  332.34   12.07
   4  -8  -1  326.55   11.84
   2   8   1  227.81    8.20
  -2   8  -1  222.61    8.12
   2   8   1  219.14    8.25
  -2   8  -1  221.48    8.34
  -2   8  -1  223.41    7.82
   2   8   1  211.22    7.72
  -2  -8  -1  224.86    8.20
  -2  -8  -1  215.26    8.19
   2  -8   1  220.14    8.40
   0   8  -3  176.75    6.57
   0  -8   3  177.68    6.55
   0  -8   3  181.44    6.83
   0  -8  -3  177.92    6.74
   0  -8  -3  170.28    6.55
   0  -8   3  175.87    6.37
   2   8  -5  217.63    8.14
   2  -8  -5  225.96    7.80
   2  -8  -5  213.60    7.97
   2  -8  -5  213.14    7.63
   2  -8  -5  201.61    9.12
   4   8  -7  133.85    5.82
   4   8  -7  140.53    5.70
   4  -8  -7  139.38    5.38
   4  -8  -7  140.29    5.18
   4  -8  -7  144.85    5.37
   4  -8  -7  137.86    5.78
   5   9  -2   42.53    2.05
   5   9  -2   37.62    2.36
  -5  -9   2   37.82    1.99
   5  -9  -2   41.47    2.30
  -3   9   0  206.95    7.91
   3   9   0  208.23    7.63
   3   9   0  221.38    8.43
   3   9   0  206.88    7.96
  -3  -9   0  220.93    7.97
   3  -9   0  213.90    8.23
  -1   9  -2  354.27   12.29
  -1   9  -2  354.88   12.45
  -1  -9  -2  335.13   12.45
   1  -9   2  331.76   12.24
  -1  -9  -2  356.04   12.61
   1  -9   2  339.61   12.71
   1  -9   2  346.59   12.33
   1   9  -4   29.40    1.73
  -1  -9   4   39.37    2.01
   1  -9  -4   32.15    1.58
   1  -9  -4   33.51    1.89
   1  -9  -4   31.01    1.75
   3   9  -6  134.99    5.77
   3  -9  -6  138.98    5.77
   3  -9  -6  143.72    5.55
   3  -9  -6  143.78    5.25
   5   9  -8   86.59    4.30
   5   9  -8   91.51    4.20
   5  -9  -8   84.57    4.21
   6  10  -3    3.53    1.07
   6  10  -3    5.56    0.99
   6 -10  -3    6.58    1.25
   4  10  -1   28.33    1.89
   4  10  -1   27.17    1.47
  -4 -10   1   29.17    1.63
  -2  10  -1   49.34    2.00
  -2  10  -1   47.63    2.26
   2 -10   1   44.94    2.50
  -2 -10  -1   48.53    2.37
   0  10  -3   45.60    2.07
   0  10  -3   42.22    2.15
   0 -10   3   38.70    1.98
   0 -10  -3   41.56    2.00
   0 -10   3   40.54    1.86
   0 -10  -3   43.78    2.22
   0 -10  -3   37.80    2.74
   2  10  -5   72.58    3.52
   2 -10  -5   82.51    3.20
   2 -10  -5   80.72    3.53
   2 -10  -5   80.63    3.66
   4  10  -7   63.78    3.42
   4  10  -7   67.55    3.30
   4 -10  -7   67.89    3.45
   5  11  -2    8.77    1.38
   5  11  -2    8.60    1.23
  -5 -11   2    8.64    1.12
   5 -11  -2    7.83    1.21
   3  11   0   35.03    1.58
   3  11   0   36.16    2.19
  -3 -11   0   36.81    2.04
  -1  11  -2   14.34    1.02
   1 -11   2   11.85    1.30
   1 -11   2   12.89    0.94
  -1 -11  -2   13.60    1.28
   1 -11   2   13.10    1.02
   1  11  -4   15.89    1.34
   1 -11  -4   17.83    1.47
   1 -11  -4   16.97    1.12
  -1 -11   4   15.35    0.89
   3  11  -6   27.94    2.03
   3 -11  -6   27.74    2.03
   4  12  -1    4.10    0.92
  -4 -12   1    5.50    1.02
  -2 -12  -1    1.44    0.62
   2 -12   1    1.96    0.61
   0  12  -3   18.10    1.36
   0 -12   3   18.02    1.22
   0 -12  -3   18.57    1.61
   2  12  -5    4.68    0.94
   2 -12  -5    4.47    0.92
   3 -13   0   21.82    1.80
  -3 -13   0   28.45    1.83
  -1  13  -2   24.30    1.58
  -1 -13  -2   23.50    1.84
   1 -13   2   24.41    1.67
   1  13  -4   70.05    3.34
   1 -13  -4   66.23    3.50
  -2 -14  -1  110.14    4.86
   2 -14   1  110.09    4.80
   0  14  -3   56.01    2.93
   0 -14  -3   60.25    3.23
   8   0  -4  260.87   10.13
  -6   0   2  369.74   12.95
   6   0  -2  352.10   13.15
  -4   0   0  107.69    4.24
   4   0   0  115.95    4.35
  -4   0   0  107.95    4.31
   4   0   0  118.98    4.39
   2   0   2  878.21   28.75
  -2   0  -2  781.69   28.82
   2   0  -6  342.84   12.20
   2   0  -6  337.97   11.98
   4   0  -8  542.44   19.53
   4   0  -8  539.00   19.29
   4   0  -8  563.99   19.57
   6   0 -10  171.39    6.98
   6   0 -10  169.85    7.07
   6   0 -10  179.35    6.74
   7   1  -3  280.52   10.59
   7   1  -3  291.03   10.78
   7  -1  -3  286.34   10.80
  -5   1   1  247.14    9.27
  -5   1   1  256.49    8.93
   5   1  -1  258.26    9.16
  -5   1   1  234.01    9.13
   5   1  -1  264.13    9.12
   5   1  -1  243.27    9.09
  -5  -1   1  244.76    9.10
   5  -1  -1  233.75    9.10
  -5  -1   1  237.16    9.23
  -5  -1   1  249.54    9.04
   5  -1  -1  263.04    9.21
  -3   1  -1  451.18   16.01
   3   1   1  451.52   15.82
   3   1   1  434.86   15.83
  -3   1  -1  470.30   15.86
  -3   1  -1  458.51   15.78
  -3  -1  -1  464.47   15.81
   3  -1   1  454.77   15.99
   3  -1   1  443.38   15.87
  -3  -1  -1  401.84   16.15
  -3  -1  -1  480.40   15.86
  -3  -1  -1  458.04   15.88
   3  -1   1  441.27   15.83
   1   1  -5  651.00   22.75
   3   1  -7  261.77    9.43
   3   1  -7  265.77    9.75
   3  -1  -7  257.59    9.68
   3  -1  -7  273.75    9.68
   3  -1  -7  268.20    9.57
   5   1  -9  254.67    9.56
   5   1  -9  255.33    9.57
   5   1  -9  248.56    9.15
   5  -1  -9  254.04    9.53
   5  -1  -9  248.71    9.30
   5  -1  -9  243.64    9.50
   8   2  -4  150.93    6.42
   8   2  -4  154.59    6.34
   8  -2  -4  157.38    6.54
  -6   2   2  294.91    9.59
  -6   2   2  285.36   10.09
   6   2  -2  245.13    9.81
   6   2  -2  239.05    9.94
   6  -2  -2  251.16    9.93
  -6  -2   2  282.89   10.09
   4   2   0  157.42    5.72
   4   2   0  155.85    5.69
  -4   2   0  148.95    5.71
  -4   2   0  148.45    5.49
  -4  -2   0  148.79    5.84
   4  -2   0  154.06    5.71
   4  -2   0  154.05    5.86
   4  -2   0  156.34    5.78
  -4  -2   0  145.32    5.68
  -4  -2   0  150.06    5.65
   2   2   2  807.89   27.21
  -2   2  -2  786.84   27.19
  -2   2  -2  714.39   27.25
   2  -2   2  835.92   27.23
  -2  -2  -2  769.66   27.20
   0   2   4  266.14    9.03
   0   2  -4  238.21    9.01
   0   2  -4  240.63    8.99
   0  -2   4  264.65    8.98
   0  -2  -4  245.15    9.00
   0  -2   4  257.90    8.81
   2   2  -6  203.88    7.39
   2   2  -6  208.84    7.76
   2  -2  -6  213.43    7.61
  -2  -2   6  214.60    7.44
   2  -2  -6  210.06    7.70
   2  -2  -6  209.22    7.64
   4   2  -8  302.00   11.48
   4   2  -8  296.38   10.93
   4   2  -8  315.09   11.40
   4  -2  -8  315.15   11.26
   4  -2  -8  307.87   11.28
   4  -2  -8  314.49   11.23
   6   2 -10  188.30    7.71
   6   2 -10  189.71    7.77
   6  -2 -10  199.02    7.55
   6  -2 -10  191.00    7.70
   6  -2 -10  190.20    7.49
   7   3  -3   79.50    3.63
   7   3  -3   75.52    3.58
   7  -3  -3   79.58    3.70
  -5   3   1  363.33   13.48
   5   3  -1  347.86   13.31
  -5   3   1  378.10   12.99
   5   3  -1  384.67   13.35
   5   3  -1  372.20   13.41
  -5  -3   1  362.99   13.36
   5  -3  -1  384.80   13.45
   5  -3  -1  374.15   13.52
  -5  -3   1  376.68   13.55
  -5  -3   1  367.14   13.28
   3   3   1  288.34   10.44
   3   3   1  293.92   10.58
  -3   3  -1  296.29   10.57
  -3  -3  -1  292.13   10.57
  -3  -3  -1  299.49   10.42
  -3  -3  -1  293.31   10.59
   3  -3   1  301.72   10.61
   1   3   3  280.53    9.81
  -1   3  -3  265.05    9.84
  -1   3  -3  272.19    9.80
  -1  -3  -3  264.59    9.52
  -1  -3  -3  266.35    9.79
   1  -3   3  284.52    9.84
   1  -3   3  282.73    9.60
   1   3  -5  182.51    6.54
   1   3  -5  179.57    6.61
  -1  -3   5  170.16    6.46
   1  -3  -5  181.17    6.57
   3   3  -7  139.65    5.50
   3  -3  -7  139.83    5.35
   3  -3  -7  141.34    5.31
   3  -3  -7  137.60    5.36
   5   3  -9  111.29    4.83
   5   3  -9  109.03    4.81
   5   3  -9  107.44    4.21
   5  -3  -9  112.60    4.58
   5  -3  -9  111.83    4.69
   5  -3  -9  115.74    4.69
   8   4  -4   25.16    2.04
   8   4  -4   22.58    2.01
   8  -4  -4   26.04    2.13
   6   4  -2   73.51    3.44
  -6   4   2   76.67    3.42
   6   4  -2   71.70    3.35
  -6   4   2   79.35    2.84
  -6  -4   2   79.45    3.57
   6  -4  -2   75.04    3.46
   6  -4  -2   77.86    3.51
   4   4   0  126.00    5.11
  -4   4   0  125.98    5.04
  -4   4   0  136.92    4.67
   4   4   0  128.45    4.94
   4   4   0  128.83    5.06
  -4  -4   0  136.82    5.07
   4  -4   0  130.29    5.21
  -4  -4   0  127.66    5.09
   4  -4   0  136.34    5.14
  -4  -4   0  135.17    4.93
  -2   4  -2  233.08    8.21
   2   4   2  229.03    8.24
  -2   4  -2  222.28    7.99
   2   4   2  203.35    8.00
  -2   4  -2  224.29    8.32
   2  -4   2  234.27    8.32
  -2  -4  -2  238.21    8.25
  -2  -4  -2  226.10    8.22
  -2  -4  -2  222.49    7.91
   0   4  -4  121.69    4.68
   0   4  -4  128.67    4.64
   0   4   4  119.81    4.67
   0  -4  -4  125.44    4.69
   0  -4   4  119.27    4.31
   0  -4   4  121.13    4.65
   2   4  -6   37.41    1.98
   2  -4  -6   39.75    1.95
  -2  -4   6   45.36    2.04
   2  -4  -6   40.43    1.77
  -2  -4   6   47.02    1.91
   4   4  -8   26.32    1.71
   4   4  -8   25.24    1.09
   4   4  -8   25.02    1.64
   4  -4  -8   27.06    1.52
   4  -4  -8   25.87    1.48
   6   4 -10   25.98    2.18
   6   4 -10   24.96    2.16
   6  -4 -10   29.75    2.14
   6  -4 -10   29.26    2.10
   7   5  -3   10.19    1.37
   7   5  -3   11.65    1.29
   7  -5  -3   10.05    1.41
   5   5  -1   22.98    1.33
   5   5  -1   23.20    1.49
  -5   5   1   18.54    1.34
   5   5  -1   26.74    2.26
  -5  -5   1   20.88    1.30
   5  -5  -1   22.86    1.49
   5  -5  -1   22.76    1.49
  -3   5  -1   42.76    1.84
   3   5   1   35.03    1.80
   3   5   1   32.36    1.56
  -3  -5  -1   40.56    1.59
   3  -5   1   36.85    1.89
   3  -5   1   36.76    1.82
  -3  -5  -1   39.95    1.81
   1   5   3   28.08    1.43
  -1   5  -3   25.96    1.44
  -1   5  -3   26.83    1.41
  -1   5  -3   26.60    1.27
  -1  -5  -3   27.11    1.38
  -1  -5  -3   27.28    1.42
   1  -5   3   30.31    1.48
   1   5  -5  165.44    6.07
   1  -5  -5  160.72    6.07
  -1  -5   5  154.91    6.01
   3   5  -7   63.28    3.16
   3  -5  -7   63.70    2.86
   3  -5  -7   60.39    2.67
   3  -5  -7   63.74    2.64
   5   5  -9    7.57    1.32
   5   5  -9    8.26    1.30
   5  -5  -9    9.30    1.18
   5  -5  -9    9.88    1.02
   5  -5  -9    9.21    1.23
   6   6  -2   14.53    1.25
   6   6  -2   14.02    1.35
   6  -6  -2   13.58    1.37
  -4   6   0   29.12    1.82
   4   6   0   31.15    1.46
   4   6   0   29.66    1.72
   4   6   0   29.91    1.66
  -4   6   0   31.02    1.70
  -4  -6   0   30.56    1.59
   4  -6   0   29.65    1.74
   4  -6   0   28.07    1.63
  -2   6  -2   76.92    2.83
   2   6   2   70.44    2.77
  -2   6  -2   74.47    3.07
   2   6   2   74.67    3.12
  -2  -6  -2   75.08    3.11
   2  -6   2   76.76    3.21
  -2  -6  -2   71.11    3.10
   0   6   4   11.82    0.92
   0   6  -4   11.17    0.82
   0   6  -4   12.18    0.94
   0  -6   4   11.15    0.55
   0  -6   4   12.72    1.01
   0  -6  -4   13.98    0.88
   0  -6  -4   13.16    0.93
   2   6  -6   36.77    1.90
   2  -6  -6   33.22    1.54
   2  -6  -6   32.54    1.47
   2  -6  -6   36.07    1.84
   4   6  -8   10.91    1.27
   4  -6  -8   10.21    0.94
   4  -6  -8   10.55    1.15
   4  -6  -8   10.21    0.96
   7   7  -3   60.52    3.01
   7   7  -3   58.06    3.23
   7  -7  -3   57.05    3.17
   5   7  -1    6.73    0.99
   5   7  -1    7.76    0.82
   5  -7  -1    7.09    1.02
   5  -7  -1    7.34    0.98
  -3   7  -1   33.91    1.87
   3   7   1   41.28    1.64
  -3   7  -1   36.01    2.05
   3   7   1   40.21    1.99
  -3  -7  -1   34.80    1.87
   3  -7   1   43.77    2.15
   3  -7   1   42.40    1.99
   1   7   3   95.25    4.09
  -1   7  -3  100.39    4.21
  -1   7  -3  101.85    4.10
  -1   7  -3   98.80    3.89
   1  -7   3  114.18    4.37
  -1  -7  -3   99.90    4.02
  -1  -7  -3  100.45    4.13
   1   7  -5   30.94    1.67
   1  -7  -5   29.91    1.54
  -1  -7   5   32.49    1.69
   1  -7  -5   28.74    1.68
  -1  -7   5   35.10    1.78
   3   7  -7   29.62    1.78
   3  -7  -7   26.11    1.70
   3  -7  -7   25.70    1.35
   3  -7  -7   25.06    1.32
   5   7  -9   86.94    4.22
   5   7  -9   85.99    4.12
   5  -7  -9   85.34    4.11
   5  -7  -9   88.84    3.84
   6   8  -2   88.85    4.23
   6   8  -2   91.37    3.88
   6  -8  -2   88.39    4.09
   4   8   0   41.68    1.85
  -4   8   0   38.40    2.11
   4   8   0   41.37    2.24
   4  -8   0   40.10    2.15
   4  -8   0   40.54    2.29
  -4  -8   0   42.23    2.06
   2   8   2  143.90    5.63
  -2   8  -2  144.62    5.77
  -2   8  -2  140.68    5.55
  -2   8  -2  144.89    5.26
   2  -8   2  147.43    5.78
  -2  -8  -2  134.38    5.85
  -2  -8  -2  150.11    5.66
   0   8  -4  190.31    6.96
   0  -8  -4  191.04    6.94
   0  -8   4  179.91    6.91
   0  -8   4  180.95    7.15
   0  -8  -4  197.10    7.16
   0  -8   4  175.58    6.60
   2   8  -6  109.00    4.45
   2  -8  -6  107.50    4.12
   2  -8  -6  104.28    4.44
   2  -8  -6  105.03    3.86
   2  -8  -6   98.23    4.14
   4   8  -8  118.65    5.30
   4  -8  -8  121.67    4.74
   4  -8  -8  124.79    4.81
   4  -8  -8  123.21    4.66
   4  -8  -8  120.86    5.26
   5   9  -1  104.19    4.65
   5   9  -1  106.64    4.18
   5  -9  -1  102.18    4.50
  -5  -9   1  100.89    4.29
  -3   9  -1   95.96    4.14
   3   9   1   84.68    3.40
   3  -9   1   91.44    4.10
  -3  -9  -1   96.29    3.92
  -1   9  -3  233.75    9.05
  -1   9  -3  253.19    8.88
  -1  -9  -3  242.11    9.07
   1  -9   3  225.42    9.21
  -1  -9  -3  264.38    9.25
   1   9  -5  177.66    6.50
   1  -9  -5  141.16    7.11
   1  -9  -5  174.41    6.62
   1  -9  -5  171.38    6.27
   3   9  -7  183.88    7.32
   3  -9  -7  179.95    7.29
   3  -9  -7  184.16    6.67
   3  -9  -7  181.41    6.93
   6  10  -2  148.13    6.67
   6  10  -2  160.52    6.18
   6 -10  -2  156.74    6.51
   4  10   0  183.59    6.93
   4  10   0  192.12    7.61
  -4 -10   0  194.45    7.31
  -2  10  -2  378.65   13.38
   0  10  -4  249.58    8.98
   0 -10  -4  244.78    9.19
   0 -10   4  239.76    8.60
   0 -10  -4  229.36    8.90
   2  10  -6  185.17    7.38
   2 -10  -6  193.24    7.49
   2 -10  -6  183.05    7.22
   4  10  -8   86.11    4.23
   4 -10  -8   86.88    4.23
   5  11  -1  217.85    8.90
  -5 -11   1  224.94    8.44
  -3 -11  -1  252.40    9.54
  -1  11  -3  142.12    5.88
   1 -11   3  159.71    6.46
  -1 -11  -3  145.84    6.23
   1 -11   3  171.16    5.93
   1  11  -5  242.44    9.16
   1 -11  -5  239.47    9.31
   3  11  -7  195.28    7.90
   3 -11  -7  195.93    7.95
  -4 -12   0  223.81    8.56
   2 -12   2  187.19    7.11
  -2 -12  -2  181.99    7.31
   0  12  -4  234.98    8.88
   0 -12  -4  234.92    9.18
   2  12  -6  201.20    8.04
   2 -12  -6  202.28    8.16
   3 -13   1  207.27    8.32
  -3 -13  -1  221.32    8.40
  -1  13  -3  106.53    4.41
  -1 -13  -3  106.45    4.79
   1  13  -5  202.79    7.99
   1 -13  -5  201.73    8.20
   8   0  -3    0.74    0.78
   6   0  -1    0.22    0.45
  -6   0   1   -0.42    0.48
  -6   0   1   -0.24    0.37
  -4   0  -1    0.22    0.23
   4   0   1    0.07    0.25
  -4   0  -1    0.44    0.27
   4   0   1    0.01    0.22
  -4   0  -1   -0.01    0.32
  -2   0  -3    0.63    0.21
   2   0   3    0.12    0.19
  -2   0  -3    0.36    0.21
  -2   0  -3    0.11    0.21
   2   0   3    0.34    0.25
   0   0  -5    0.45    0.22
   0   0   5    0.13    0.18
   0   0   5    0.35    0.20
   0   0  -5    0.22    0.16
   2   0  -7    0.53    0.31
   2   0  -7    0.30    0.20
   4   0  -9    0.20    0.47
   4   0  -9    0.55    0.51
   4   0  -9   -0.45    0.31
   6   0 -11   -1.04    0.85
   6   0 -11   -0.58    0.82
   7   1  -2    6.51    1.11
   7  -1  -2    7.39    1.13
  -5   1   0   20.43    1.56
  -5   1   0   19.33    1.11
   5   1   0   20.07    1.25
  -5  -1   0   20.11    1.26
  -5  -1   0   20.44    1.21
   5  -1   0   18.66    1.24
   3   1   2  307.35   11.05
  -3   1  -2  315.37   11.05
  -3   1  -2  296.02   11.19
   3   1   2  311.83   11.01
  -3  -1  -2  311.65   11.08
  -3  -1  -2  315.00   11.05
   3  -1   2  314.78   11.07
  -3  -1  -2  319.52   10.99
  -3  -1  -2  289.71   11.13
  -1   1  -4   38.02    1.59
  -1   1  -4   38.33    1.71
   1   1   4   37.78    1.67
  -1   1  -4   37.10    1.70
  -1  -1  -4   38.89    1.67
   1  -1   4   37.14    1.67
  -1  -1  -4   36.95    1.64
   1   1  -6   87.29    3.52
   1   1  -6   88.56    3.26
   1   1  -6   83.45    3.27
  -1  -1   6   97.49    3.23
   1  -1  -6   82.42    3.35
   1  -1  -6   81.64    3.17
   3   1  -8    7.62    0.61
   3   1  -8    8.59    0.92
   3  -1  -8    6.91    0.77
   3  -1  -8    6.04    0.65
   3  -1  -8    6.76    0.80
   5   1 -10   13.17    1.48
   5   1 -10   13.84    1.08
   5   1 -10   13.61    1.47
   5  -1 -10   12.81    1.38
   5  -1 -10   13.63    1.25
   5  -1 -10   12.36    1.39
   8   2  -3   90.68    4.18
   8  -2  -3   85.65    4.21
  -6   2   1   35.07    1.67
   6   2  -1   35.91    2.59
  -6   2   1   31.96    1.94
   6  -2  -1   39.36    2.04
  -4   2  -1  167.48    6.20
   4   2   1  166.57    6.40
  -4   2  -1  168.43    6.39
   4   2   1  178.70    6.37
   4  -2   1  174.22    6.59
  -4  -2  -1  168.49    6.39
  -4  -2  -1  169.57    6.57
   4  -2   1  164.99    6.37
  -4  -2  -1  174.39    6.43
  -4  -2  -1  174.06    6.33
   4  -2   1  173.35    6.46
  -2   2  -3  151.73    5.65
   2   2   3  151.46    5.66
  -2   2  -3  151.55    5.75
   2   2   3  149.02    5.51
  -2  -2  -3  159.64    5.69
   2  -2   3  140.90    5.52
  -2  -2  -3  161.36    5.69
   2  -2   3  148.70    5.71
   0   2  -5  121.53    4.58
   0   2   5  122.53    4.59
   0   2  -5  116.84    4.61
   0   2  -5  117.75    4.43
   0  -2  -5  124.33    4.45
   0  -2  -5  121.82    4.59
   0  -2   5  117.87    4.37
   0  -2   5  125.45    4.54
   2   2  -7  170.20    6.04
   2   2  -7  166.59    6.45
   2  -2  -7  156.91    6.35
   2  -2  -7  163.51    6.28
  -2  -2   7  186.59    6.06
   4   2  -9   77.23    3.56
   4   2  -9   80.53    3.57
   4   2  -9   79.07    3.07
   4  -2  -9   77.81    3.35
   4  -2  -9   74.36    3.43
   4  -2  -9   76.44    3.45
   7   3  -2   65.65    3.17
   7  -3  -2   65.01    3.25
  -5   3   0  135.77    4.67
   5   3   0  121.90    4.91
  -5  -3   0  129.64    5.02
  -5  -3   0  128.00    4.90
   5  -3   0  124.94    5.06
   5  -3   0  115.58    5.09
  -3   3  -2  439.51   15.25
   3   3   2  435.54   15.26
   3   3   2  436.53   15.08
  -3   3  -2  399.03   15.35
  -3  -3  -2  425.49   15.05
   3  -3   2  453.05   15.31
  -3  -3  -2  438.67   15.28
   3  -3   2  432.73   15.17
  -3  -3  -2  421.42   15.32
  -3  -3  -2  415.82   15.24
  -1   3  -4  286.73   10.16
  -1   3  -4  274.40   10.16
   1   3   4  279.47   10.12
   1  -3   4  287.36    9.89
  -1  -3  -4  283.17   10.13
  -1  -3  -4  282.08    9.86
   1  -3   4  274.49   10.11
   1   3  -6  176.45    6.53
   1   3  -6  184.27    7.00
   1   3  -6  182.70    6.88
  -1  -3   6  204.65    6.84
   1  -3  -6  184.73    6.92
   1  -3  -6  190.01    6.63
   3   3  -8  319.31   11.90
   3  -3  -8  324.99   11.53
   3  -3  -8  314.59   11.61
   3  -3  -8  316.18   11.59
   5   3 -10   54.99    3.00
   5   3 -10   56.20    2.98
   5  -3 -10   53.30    2.75
   5  -3 -10   52.11    2.79
   5  -3 -10   53.24    2.73
   8   4  -3  155.69    6.44
   8  -4  -3  151.54    6.56
  -6   4   1  141.41    6.11
  -6   4   1  150.09    5.50
   6  -4  -1  164.51    6.28
   6  -4  -1  163.87    6.21
  -6  -4   1  145.63    6.27
   4   4   1  473.49   16.22
  -4   4  -1  449.48   16.01
   4   4   1  470.53   16.40
  -4   4  -1  430.64   16.33
  -4  -4  -1  447.12   16.36
   4  -4   1  500.82   16.62
  -4  -4  -1  441.97   16.16
   4  -4   1  487.68   16.46
  -4  -4  -1  434.26   16.38
   4  -4   1  463.36   16.33
   2   4   3  234.59    8.76
  -2   4  -3  251.80    9.20
   2   4   3  230.84    9.07
   2  -4   3  236.11    8.87
  -2  -4  -3  271.51    9.13
  -2  -4  -3  258.51    9.12
  -2  -4  -3  262.35    8.76
   0   4  -5  150.10    5.52
   0   4  -5  151.90    5.56
   0   4   5  140.41    5.52
   0  -4   5  136.99    5.46
   0  -4   5  142.95    5.13
   0  -4  -5  149.68    5.55
   2   4  -7  466.30   16.60
   2  -4  -7  471.26   16.28
   2  -4  -7  449.92   16.48
   4   4  -9  321.69   12.12
   4   4  -9  325.62   12.03
   4  -4  -9  320.62   11.90
   4  -4  -9  325.39   11.81
   4  -4  -9  321.14   11.82
   7   5  -2  215.23    8.62
   7   5  -2  221.87    8.47
   7  -5  -2  220.94    8.66
  -5   5   0  222.50    8.76
   5   5   0  241.31    8.49
  -5  -5   0  219.45    8.40
   5  -5   0  234.09    8.82
  -5  -5   0  231.23    8.59
  -3   5  -2  513.86   18.08
   3   5   2  532.69   18.47
  -3   5  -2  523.65   18.41
  -3   5  -2  499.60   18.57
   3   5   2  519.91   18.12
   3  -5   2  520.94   18.44
  -3  -5  -2  514.54   18.42
  -3  -5  -2  517.66   18.09
  -3  -5  -2  536.09   18.47
  -1   5  -4  279.28    9.87
  -1   5  -4  272.20   10.07
  -1   5  -4  283.25   10.06
   1  -5   4  267.96   10.03
  -1  -5  -4  280.87   10.04
   1  -5   4  266.24    9.66
   1   5  -6  255.35    9.26
   1  -5  -6  254.04    9.25
  -1  -5   6  243.05    9.15
   1  -5  -6  250.33    8.83
   3   5  -8  403.30   14.35
   3  -5  -8  392.19   14.05
   3  -5  -8  370.09   14.37
   3  -5  -8  396.50   13.93
   5   5 -10  158.82    6.56
   5   5 -10  158.26    6.63
   5  -5 -10  155.08    6.27
   5  -5 -10  157.76    6.43
   5  -5 -10  151.11    6.54
   6   6  -1  166.22    6.69
   6   6  -1  164.87    6.45
  -6  -6   1  163.44    6.78
   6  -6  -1  162.68    6.61
  -4   6  -1  381.84   14.25
   4   6   1  376.99   13.74
   4  -6   1  378.25   14.24
   4  -6   1  395.86   14.11
  -4  -6  -1  412.02   14.06
  -2   6  -3  498.67   17.70
  -2   6  -3  483.23   17.42
   2   6   3  502.15   17.75
  -2   6  -3  476.89   17.80
   2  -6   3  508.44   17.83
  -2  -6  -3  505.15   17.76
  -2  -6  -3  513.01   17.72
   0   6  -5  438.94   15.66
   0   6   5  425.82   15.76
   0   6  -5  460.24   15.86
   0  -6   5  427.95   15.18
   0  -6   5  441.42   15.75
   0  -6  -5  446.00   15.78
   2   6  -7  301.78   11.65
   2  -6  -7  284.21   10.38
   2  -6  -7  283.78   10.37
   2  -6  -7  301.96   10.85
   4   6  -9  198.97    8.03
   4  -6  -9  204.21    7.62
   4  -6  -9  201.41    7.63
   4  -6  -9  201.82    7.91
   7   7  -2  243.13    9.81
   7   7  -2  255.63    9.51
   7  -7  -2  249.18    9.75
  -5   7   0  185.95    7.43
   5   7   0  196.33    7.09
   5  -7   0  196.81    7.45
  -5  -7   0  182.61    7.64
   5  -7   0  185.69    7.57
  -3   7  -2  237.41    8.71
   3   7   2  262.61    8.74
  -3   7  -2  231.33    9.28
   3  -7   2  263.74    9.41
  -3  -7  -2  239.50    9.16
  -1   7  -4  351.77   13.21
   1   7   4  361.90   13.75
  -1   7  -4  359.44   13.31
  -1   7  -4  367.88   12.99
  -1  -7  -4  374.17   13.26
   1  -7   4  370.41   12.78
   1  -7   4  369.16   13.32
  -1  -7  -4  362.11   13.15
   1   7  -6  349.05   12.85
   1  -7  -6  357.80   12.92
   3   7  -8  161.78    6.61
   3  -7  -8  165.58    6.09
   3  -7  -8  163.88    6.57
   3  -7  -8  163.07    5.98
   5  -7 -10  114.85    5.25
   5  -7 -10  120.19    4.93
   6   8  -1   97.10    4.08
  -6  -8   1   95.64    4.15
   6  -8  -1   97.06    4.41
  -4   8  -1  273.72   10.53
   4   8   1  280.43    9.95
   4  -8   1  268.27   10.37
   4  -8   1  286.92   10.63
  -4  -8  -1  282.23   10.40
  -2   8  -3  221.23    7.85
  -2   8  -3  207.47    8.31
  -2  -8  -3  220.07    8.22
   2  -8   3  217.66    8.32
   0   8  -5  308.37   10.90
   0  -8  -5  285.65   10.83
   0  -8  -5  298.40   11.06
   0  -8   5  298.07   10.33
   2   8  -7  100.32    4.33
   2  -8  -7   99.52    4.33
   2  -8  -7   99.69    3.69
   2  -8  -7   99.17    3.97
   4   8  -9  126.51    5.62
   4  -8  -9  126.17    5.78
   4  -8  -9  131.41    5.58
   5   9   0  108.63    4.37
   5  -9   0  106.71    4.78
  -5  -9   0  118.12    4.69
  -3   9  -2   33.16    1.48
  -3   9  -2   31.97    2.08
   3  -9   2   37.98    2.15
  -3  -9  -2   35.36    2.10
  -1   9  -4  203.63    7.79
  -1   9  -4  197.11    7.31
  -1  -9  -4  204.01    7.66
   1  -9   4  181.82    7.64
   1   9  -6  151.83    6.00
   1  -9  -6  145.41    5.82
   1  -9  -6  151.88    6.10
   1  -9  -6  153.22    5.92
   3   9  -8   23.77    1.90
   3  -9  -8   27.95    1.99
   3  -9  -8   29.40    1.56
   6 -10  -1   52.24    3.02
  -6 -10   1   49.11    2.67
   4  10   1   14.74    1.22
  -4 -10  -1   18.90    1.41
  -2  10  -3   21.95    1.72
  -2  10  -3   22.36    1.31
   2 -10   3   27.25    1.76
  -2 -10  -3   23.96    1.66
   0  10  -5   59.50    2.74
   0 -10  -5   56.09    2.90
   2  10  -7   46.16    2.61
   2 -10  -7   45.45    2.63
  -5 -11   0    5.88    1.14
  -3 -11  -2    2.43    0.69
  -1  11  -4   21.22    1.41
  -1 -11  -4   23.35    1.71
   1 -11   4   21.11    1.30
   1  11  -6   24.55    1.76
   1 -11  -6   26.66    1.92
   3  11  -8   -0.26    0.80
  -4 -12  -1    4.97    0.96
  -2 -12  -3    3.37    0.84
   2 -12   3    4.32    0.84
   0  12  -5    2.70    0.73
   0 -12  -5    3.22    0.91
   2  12  -7   16.02    1.71
   2 -12  -7   13.46    1.79
   3 -13   2   20.80    1.75
  -3 -13  -2   21.55    1.83
  -1 -13  -4    6.59    1.18
   8   0  -2  106.45    4.85
  -6   0   0  428.52   16.29
   6   0   0  458.40   16.06
  -6   0   0  444.23   15.83
  -4   0  -2  511.77   18.30
   4   0   2  512.11   18.10
  -4   0  -2  527.89   18.05
   4   0   2  477.91   18.05
  -4   0  -2  526.97   18.06
   2   0   4  291.18   10.27
  -2   0  -4  274.26   10.17
   2   0   4  292.86   10.18
  -2   0  -4  280.37   10.17
  -2   0  -4  280.31   10.28
   0   0  -6  305.97   11.19
   0   0   6  335.49   11.23
   0   0  -6  304.69   11.18
   2   0  -8  394.62   14.18
   2   0  -8  407.75   14.51
   4   0 -10  172.65    6.95
   4   0 -10  173.88    6.90
   4   0 -10  175.07    6.56
   7   1  -1  141.14    5.88
   7  -1  -1  146.17    5.95
  -5   1  -1  467.09   17.29
   5   1   1  483.09   17.07
  -5   1  -1  485.17   16.91
  -5  -1  -1  460.14   17.06
  -5  -1  -1  480.40   17.01
   5  -1   1  495.00   17.15
   3   1   3  291.74   10.47
   3   1   3  291.54   10.41
  -3   1  -3  299.77   10.46
  -3  -1  -3  301.55   10.39
   3  -1   3  273.67   10.38
  -3  -1  -3  288.32   10.48
   3  -1   3  284.38   10.58
   3  -1   3  288.79   10.48
  -1   1  -5  439.22   15.48
  -1   1  -5  436.25   15.62
  -1   1  -5  438.98   15.61
   1   1   5  452.10   15.58
   1  -1   5  458.01   15.58
  -1  -1  -5  443.14   15.53
  -1  -1  -5  426.51   15.54
   1  -1   5  445.52   15.48
  -1  -1  -5  429.59   15.56
   1   1  -7  469.01   16.53
   1   1  -7  465.08   16.19
   1   1  -7  456.11   16.22
   1  -1  -7  458.39   16.11
   1  -1  -7  468.22   16.33
  -1  -1   7  459.96   16.10
   3   1  -9  201.82    7.34
   3   1  -9  203.10    7.82
   3  -1  -9  203.89    7.66
   3  -1  -9  199.40    7.75
   3  -1  -9  201.01    7.50
   5   1 -11  139.78    6.01
   5   1 -11  139.03    6.00
   5  -1 -11  138.79    5.95
   5  -1 -11  145.78    5.66
   5  -1 -11  141.64    5.95
   8   2  -2  108.30    4.86
   8  -2  -2  106.94    4.93
   6   2   0  147.11    5.97
  -6   2   0  159.83    5.69
   6  -2   0  156.63    6.07
  -6  -2   0  137.59    6.12
  -4   2  -2  286.62   10.68
   4   2   2  276.99   10.68
   4   2   2  289.47   10.62
  -4   2  -2  285.72   10.89
  -4   2  -2  301.11   10.54
   4  -2   2  303.21   10.91
   4  -2   2  294.15   10.74
  -4  -2  -2  339.66   11.14
  -4  -2  -2  291.96   10.75
  -4  -2  -2  286.56   10.67
   4  -2   2  295.22   10.66
  -4  -2  -2  284.95   10.55
  -2   2  -4  230.58    8.67
   2   2   4  243.25    8.69
  -2   2  -4  233.40    8.56
  -2   2  -4  229.24    8.75
  -2  -2  -4  241.36    8.69
   2  -2   4  236.04    8.53
   2  -2   4  249.71    8.75
  -2  -2  -4  237.27    8.51
  -2  -2  -4  240.29    8.71
   0   2   6  677.73   22.44
   0   2  -6  615.61   22.46
   0   2  -6  622.54   22.39
   0   2  -6  610.71   22.16
   0  -2   6  659.13   22.33
   0  -2  -6  605.39   22.22
   0  -2   6  677.15   22.20
   0  -2  -6  646.03   22.41
   2   2  -8  474.73   16.82
   2   2  -8  435.07   16.27
   2  -2  -8  468.91   16.59
   2  -2  -8  491.22   16.77
   4   2 -10   81.40    3.94
   4   2 -10   86.53    3.38
   4   2 -10   87.04    3.95
   4  -2 -10   85.72    3.82
   4  -2 -10   89.84    3.73
   4  -2 -10   85.64    3.89
   7   3  -1  112.70    4.82
   7  -3  -1  113.23    4.95
  -5   3  -1  234.29    9.11
  -5   3  -1  252.30    8.59
   5   3   1  238.79    8.78
  -5  -3  -1  244.54    9.13
   5  -3   1  226.48    9.39
  -5  -3  -1  241.76    8.91
   5  -3   1  242.03    8.97
  -5  -3  -1  225.48    8.72
   3   3   3  176.34    6.60
  -3   3  -3  166.08    6.69
  -3   3  -3  173.20    6.57
   3   3   3  178.62    6.40
   3  -3   3  177.97    6.46
   3  -3   3  176.29    6.60
  -3  -3  -3  177.71    6.36
   3  -3   3  181.48    6.71
  -3  -3  -3  172.95    6.64
  -3  -3  -3  171.30    6.58
  -3  -3  -3  170.11    6.58
   1   3   5  203.54    7.75
  -1   3  -5  209.03    7.82
  -1   3  -5  209.11    7.82
  -1  -3  -5  214.89    7.78
   1  -3   5  210.91    7.52
  -1  -3  -5  214.01    7.68
  -1  -3  -5  210.47    7.53
   1  -3   5  210.74    7.76
   1   3  -7  108.30    4.30
   1   3  -7   99.69    3.76
   1   3  -7  107.98    4.13
   1  -3  -7  107.98    4.18
  -1  -3   7   95.93    3.99
   1  -3  -7  108.76    3.86
   3   3  -9  101.57    3.92
   3   3  -9  100.83    4.54
   3  -3  -9  108.32    4.46
   3  -3  -9  107.83    4.36
   3  -3  -9  111.39    4.33
   5   3 -11   75.49    3.83
   5   3 -11   66.68    3.66
   5  -3 -11   76.15    3.53
   5  -3 -11   74.22    3.58
   5  -3 -11   74.29    3.59
   8   4  -2   28.76    2.13
   8  -4  -2   26.88    2.28
  -6   4   0   62.48    2.43
   6  -4   0   62.77    3.03
  -6  -4   0   54.73    3.08
   6  -4   0   61.87    3.09
   4   4   2   93.97    3.65
  -4   4  -2   90.87    4.00
  -4  -4  -2   94.19    3.96
   4  -4   2   94.06    3.90
  -4  -4  -2   96.39    3.61
   4  -4   2   87.25    3.94
   4  -4   2   87.61    3.73
  -4  -4  -2   94.56    3.86
   2   4   4  125.41    5.00
  -2   4  -4  126.82    5.01
   2  -4   4  127.10    5.07
  -2  -4  -4  135.75    5.05
  -2  -4  -4  131.07    4.66
   2  -4   4  123.68    4.76
   0   4  -6   85.47    3.44
   0   4   6   79.36    3.41
   0   4  -6   84.30    3.44
   0  -4   6   77.94    3.34
   0  -4  -6   86.31    3.44
   0  -4   6   79.49    3.00
   2  -4  -8  109.99    4.52
   2  -4  -8  112.94    4.31
   4   4 -10   27.84    2.08
   4  -4 -10   29.97    1.94
   4  -4 -10   29.54    1.90
   4  -4 -10   29.49    1.82
   7   5  -1   14.86    1.44
   7  -5  -1   14.32    1.65
  -5   5  -1    7.05    0.56
  -5   5  -1    6.58    1.11
   5   5   1    9.83    0.85
  -5  -5  -1    6.93    0.96
   5  -5   1    8.90    1.04
  -5  -5  -1    7.50    0.80
   5  -5   1    8.31    1.06
   3   5   3   46.05    2.25
  -3   5  -3   45.67    2.34
  -3   5  -3   39.42    2.17
  -3   5  -3   43.83    1.95
   3   5   3   47.76    1.92
  -3  -5  -3   48.62    2.38
   3  -5   3   48.31    2.07
  -3  -5  -3   45.21    1.86
  -3  -5  -3   46.90    2.23
   3  -5   3   46.78    2.33
  -1   5  -5   25.33    1.58
  -1   5  -5   25.99    1.41
  -1   5  -5   26.38    1.53
   1   5   5   26.81    1.54
  -1  -5  -5   26.82    1.51
   1  -5   5   26.59    1.50
  -1  -5  -5   27.41    1.08
   1   5  -7    4.25    0.72
   1   5  -7    4.03    0.62
   1  -5  -7    3.31    0.64
   1  -5  -7    2.75    0.41
   3   5  -9    9.04    1.13
   3  -5  -9    8.81    1.08
   3  -5  -9    9.50    1.13
   3  -5  -9    9.23    0.89
   5   5 -11   47.90    3.23
   5  -5 -11   51.64    2.83
   5  -5 -11   51.31    2.80
   6  -6   0   18.83    1.62
  -6  -6   0   19.70    1.45
  -6  -6   0   17.10    1.68
   4   6   2   57.72    2.39
  -4   6  -2   58.30    2.26
  -4   6  -2   53.17    2.81
   4  -6   2   53.43    2.80
   4  -6   2   54.07    2.72
  -4  -6  -2   60.21    2.71
  -4  -6  -2   59.78    2.34
  -2   6  -4    1.78    0.40
  -2   6  -4    3.32    0.51
   2  -6   4    2.35    0.45
  -2  -6  -4    3.70    0.66
  -2  -6  -4    2.86    0.64
   2  -6   4    2.82    0.59
   0   6  -6    6.86    0.78
   0   6  -6    7.06    0.86
   0  -6   6    6.96    0.93
   0  -6  -6    6.17    0.77
   2   6  -8    0.17    0.39
   2  -6  -8    0.29    0.30
   2  -6  -8    0.53    0.44
   2  -6  -8    0.24    0.29
   4   6 -10    6.44    1.14
   4  -6 -10    6.79    1.10
   4  -6 -10    7.35    1.22
   4  -6 -10    8.20    1.32
   7   7  -1   20.19    1.69
   7  -7  -1   19.62    1.91
  -5   7  -1   42.26    2.65
   5   7   1   50.05    2.25
   5  -7   1   57.10    3.45
  -5  -7  -1   47.84    2.49
   5  -7   1   51.55    2.67
   3   7   3   17.53    0.89
  -3   7  -3   18.23    0.97
  -3   7  -3   15.03    1.30
  -3  -7  -3   18.17    1.29
   3  -7   3   16.43    1.09
   3  -7   3   15.82    1.31
  -1   7  -5   35.05    1.80
  -1   7  -5   34.11    1.99
   1  -7   5   40.83    2.06
  -1  -7  -5   34.24    1.94
   1   7  -7  194.14    8.23
   1  -7  -7  220.60    8.03
   3   7  -9   17.62    1.65
   3  -7  -9   17.78    1.41
   3  -7  -9   18.99    1.59
   3  -7  -9   18.19    1.17
   6  -8   0   56.16    3.15
  -6  -8   0   61.31    2.98
  -4   8  -2  117.58    5.14
   4   8   2  118.57    4.47
  -4  -8  -2  123.79    4.95
   4  -8   2  117.40    5.14
  -2   8  -4   65.78    2.73
  -2   8  -4   62.44    3.13
   2  -8   4   62.64    3.09
  -2  -8  -4   66.03    3.12
   2  -8   4   67.52    2.69
   0   8  -6  108.09    4.43
   0  -8  -6  107.33    4.58
   2   8  -8   94.93    4.21
   2  -8  -8   92.64    3.71
   2  -8  -8   92.89    4.18
   2  -8  -8   90.32    3.47
   4  -8 -10   35.79    2.51
   5   9   1  211.90    7.76
  -5  -9  -1  209.64    8.18
  -3   9  -3   99.75    4.48
  -3   9  -3   97.74    3.79
  -3  -9  -3  102.74    4.34
   3  -9   3   96.31    4.43
  -1   9  -5  149.44    5.56
  -1   9  -5  134.01    5.87
   1  -9   5  146.70    5.19
  -1  -9  -5  136.36    5.77
   1   9  -7   93.54    4.10
   1  -9  -7   90.95    4.15
   3   9  -9  118.35    5.27
   3  -9  -9  114.88    5.18
  -4 -10  -2  188.50    7.44
  -2  10  -4  232.31    9.14
  -2  10  -4  227.20    8.49
  -2 -10  -4  235.12    8.96
   0  10  -6  209.76    8.05
   0 -10  -6  210.28    8.27
   2  10  -8  161.20    6.61
   2 -10  -8  156.06    6.61
  -5 -11  -1  113.67    4.94
  -3 -11  -3  222.79    8.73
  -1  11  -5  300.18   11.13
  -1 -11  -5  304.62   11.51
   1  11  -7  195.67    7.85
   1 -11  -7  200.53    8.03
  -4 -12  -2  150.69    6.29
  -2 -12  -4  208.39    8.33
   0  12  -6  135.16    5.62
   0 -12  -6  135.06    5.90
  -1 -13  -5  225.77    9.08
   8   0  -1    0.66    0.77
   6   0   1    0.27    0.48
  -6   0  -1    0.40    0.75
  -6   0  -1   -0.23    0.54
  -4   0  -3    0.47    0.43
   4   0   3    0.68    0.35
  -4   0  -3    0.00    0.36
  -4   0  -3   -0.11    0.31
  -4   0  -3    0.33    0.29
   4   0   3    0.43    0.33
  -2   0  -5    0.48    0.29
   2   0   5    0.04    0.24
  -2   0  -5    0.38    0.33
  -2   0  -5    0.21    0.24
   0   0   7    0.48    0.28
   0   0  -7    1.25    0.35
   0   0  -7    0.85    0.26
   2   0  -9   -0.10    0.27
   4   0 -11   -0.14    0.65
   4   0 -11    0.04    0.67
   4   0 -11    0.19    0.45
   7   1   0   30.53    2.03
   7  -1   0   32.21    2.08
   5   1   2   24.15    1.50
  -5   1  -2   24.18    1.68
  -5   1  -2   25.78    1.42
  -5  -1  -2   26.81    1.56
   5  -1   2   24.94    1.56
  -5  -1  -2   26.16    1.70
  -3   1  -4  103.98    4.05
   3   1   4   98.10    4.02
   3   1   4   97.37    3.96
  -3   1  -4  107.00    4.05
   3  -1   4   99.11    3.98
  -3  -1  -4  102.04    3.96
   3  -1   4   98.04    4.13
  -3  -1  -4  102.91    4.08
  -1   1  -6   41.82    1.96
  -1   1  -6   40.64    1.98
   1   1   6   43.22    1.93
  -1   1  -6   40.03    1.82
  -1  -1  -6   38.18    1.88
   1  -1   6   47.81    1.97
   1  -1   6   45.51    1.87
  -1  -1  -6   38.10    1.88
  -1  -1  -6   37.28    1.87
   1   1  -8   29.42    1.36
   1   1  -8   29.08    1.69
   1   1  -8   27.82    1.38
   1  -1  -8   27.38    1.29
   1  -1  -8   28.39    1.46
   3   1 -10   16.22    1.01
   3   1 -10   16.31    1.47
   3  -1 -10   14.09    1.37
   3  -1 -10   14.65    1.27
   3  -1 -10   14.46    1.11
   8   2  -1   47.20    2.71
   8  -2  -1   42.36    2.74
  -6   2  -1  163.72    6.97
   6   2   1  173.96    6.72
  -6   2  -1  175.55    6.46
   6  -2   1  168.94    6.81
  -6  -2  -1  176.91    7.03
   4   2   3   52.93    2.35
  -4   2  -3   52.19    2.60
   4  -2   3   46.94    2.32
   4  -2   3   54.42    2.50
  -4  -2  -3   50.45    2.44
   4  -2   3   54.23    2.59
  -4  -2  -3   53.56    2.31
  -4  -2  -3   54.82    2.49
  -4  -2  -3   53.36    2.56
  -2   2  -5  229.21    8.75
  -2   2  -5  229.38    8.60
  -2   2  -5  232.50    8.83
   2   2   5  256.42    8.79
   2  -2   5  248.36    8.81
  -2  -2  -5  236.15    8.58
  -2  -2  -5  219.10    8.71
  -2  -2  -5  228.39    8.73
   2  -2   5  261.11    8.64
   0   2  -7  129.60    4.97
   0   2  -7  127.87    4.85
   0   2   7  119.04    4.82
   0   2  -7  130.44    4.63
   0  -2  -7  130.51    4.71
   0  -2   7  120.09    4.61
   0  -2  -7  131.43    4.86
   0  -2   7  106.78    4.67
   2   2  -9   35.34    1.53
   2   2  -9   35.34    2.04
   2  -2  -9   33.26    1.77
   2  -2  -9   35.25    1.99
   4   2 -11   58.65    3.17
   4   2 -11   59.76    3.13
   4  -2 -11   56.07    3.07
   4  -2 -11   58.91    2.99
   4  -2 -11   59.06    2.85
   7   3   0  152.18    6.10
   7  -3   0  148.24    6.27
   5   3   2   58.00    2.80
  -5   3  -2   65.04    3.18
  -5   3  -2   68.91    2.72
  -5  -3  -2   66.95    3.14
  -5  -3  -2   67.53    2.84
   5  -3   2   58.62    3.06
   5  -3   2   58.63    2.97
  -5  -3  -2   72.14    3.08
  -3   3  -4  102.39    4.35
   3   3   4  110.85    4.16
   3   3   4  103.42    4.35
   3  -3   4  105.65    4.18
  -3  -3  -4  115.04    4.13
  -3  -3  -4  104.40    4.38
  -3  -3  -4  110.55    4.38
  -3  -3  -4  112.88    4.44
   3  -3   4  105.88    4.42
  -1   3  -6  445.35   16.25
   1   3   6  461.92   16.20
  -1   3  -6  452.36   15.90
  -1   3  -6  459.04   16.24
  -1  -3  -6  467.63   16.20
   1  -3   6  446.73   15.89
   1  -3   6  442.32   16.14
  -1  -3  -6  457.34   15.95
  -1  -3  -6  450.43   16.07
   1   3  -8  183.69    6.87
   1   3  -8  184.88    7.09
   1   3  -8  178.04    6.50
   1  -3  -8  182.22    6.92
   1  -3  -8  184.88    6.58
   3   3 -10   77.95    3.67
   3   3 -10   75.77    2.84
   3  -3 -10   75.79    3.50
   3  -3 -10   70.49    3.55
   3  -3 -10   76.43    3.53
   8   4  -1  162.15    6.73
   6   4   1  258.84   10.60
  -6   4  -1  273.21   10.66
  -6  -4  -1  285.59   10.68
   6  -4   1  287.71   10.51
  -4   4  -3  151.92    6.33
   4   4   3  161.64    5.93
  -4  -4  -3  153.72    6.17
  -4  -4  -3  156.43    5.87
   4  -4   3  165.70    6.24
  -4  -4  -3  156.49    6.27
   4  -4   3  160.81    6.31
  -2   4  -5  261.90   10.62
  -2   4  -5  285.80   10.74
   2   4   5  284.72   10.63
  -2  -4  -5  292.33   10.26
   2  -4   5  315.82   10.76
  -2  -4  -5  285.54   10.64
  -2  -4  -5  280.00   10.57
   2  -4   5  314.16   10.39
   0   4  -7  407.74   14.28
   0   4  -7  398.06   14.22
   0   4   7  366.04   14.19
   0  -4   7  382.17   13.73
   0  -4  -7  405.09   13.97
   0  -4  -7  406.87   14.24
   2   4  -9   97.07    4.19
   2  -4  -9   89.62    4.03
   2  -4  -9   93.65    3.76
   4   4 -11  225.80    9.24
   4  -4 -11  237.25    9.01
   4  -4 -11  235.48    8.92
   4  -4 -11  234.46    9.04
   7   5   0  272.25   10.16
   7  -5   0  265.24   10.40
  -5   5  -2  230.86    8.33
  -5   5  -2  224.48    9.03
   5   5   2  242.68    8.58
   5  -5   2  236.79    9.03
  -5  -5  -2  217.91    8.47
  -5  -5  -2  239.06    8.85
   5  -5   2  236.79    8.92
  -5  -5  -2  227.23    8.97
  -3   5  -4  276.59    9.61
  -3   5  -4  260.69   10.01
  -3  -5  -4  269.15    9.42
   3  -5   4  257.05    9.95
   3  -5   4  266.33    9.61
  -3  -5  -4  260.94    9.87
  -1   5  -6  328.88   11.81
  -1   5  -6  323.82   11.92
   1  -5   6  330.07   11.44
   1  -5   6  298.07   11.81
  -1  -5  -6  331.34   11.89
  -1  -5  -6  336.60   11.39
   1   5  -8  243.74    9.11
   1   5  -8  241.04    9.01
   1  -5  -8  235.13    8.60
   1  -5  -8  235.23    9.05
   1  -5  -8  244.26    8.61
   3   5 -10  143.88    6.20
   3  -5 -10  149.23    5.76
   3  -5 -10  150.24    6.00
   3  -5 -10  147.90    6.03
   6   6   1  244.61    9.79
  -6  -6  -1  265.07    9.81
  -6  -6  -1  265.93   10.12
   6  -6   1  251.84    9.92
   4   6   3  140.18    5.65
  -4   6  -3  159.00    5.68
   4  -6   3  142.40    6.19
  -4  -6  -3  161.39    5.66
  -4  -6  -3  161.82    6.14
  -2   6  -5  399.44   14.43
   2  -6   5  392.62   14.69
  -2  -6  -5  415.25   14.70
   2  -6   5  420.58   14.27
  -2  -6  -5  392.33   14.00
   0   6  -7  442.15   15.84
   0   6  -7  440.13   15.74
   0  -6  -7  432.22   15.16
   0  -6  -7  429.65   15.25
   2   6  -9  181.46    7.35
   2  -6  -9  187.04    6.78
   2  -6  -9  184.01    7.25
   4   6 -11  161.67    7.17
   4  -6 -11  168.06    6.73
   4  -6 -11  170.24    6.58
   4  -6 -11  165.81    6.88
   7   7   0  132.42    5.51
   7  -7   0  134.39    5.92
  -5   7  -2  232.74    9.92
   5   7   2  268.26    9.39
  -5  -7  -2  257.51    9.77
   5  -7   2  268.51    9.87
  -3   7  -4  369.70   14.04
  -3   7  -4  391.51   13.54
   3  -7   4  382.62   14.06
   3  -7   4  378.70   13.58
  -3  -7  -4  378.45   13.93
  -1   7  -6  127.54    5.20
  -1   7  -6  128.24    5.45
  -1  -7  -6  128.01    5.37
   1  -7   6  142.60    4.88
   1   7  -8  233.61    9.00
   1  -7  -8  239.48    9.02
   1  -7  -8  231.38    8.28
   3   7 -10  196.94    8.07
   3  -7 -10  199.19    7.72
   3  -7 -10  197.80    7.92
   6   8   1  109.97    4.47
   6  -8   1  110.46    4.94
  -6  -8  -1  104.31    4.74
  -4   8  -3  215.72    7.69
   4   8   3  211.51    7.69
  -4   8  -3  214.43    8.52
   4  -8   3  207.11    8.49
  -4  -8  -3  220.63    8.31
  -2   8  -5  219.05    8.58
  -2   8  -5  226.33    8.15
  -2  -8  -5  210.54    8.43
   2  -8   5  219.40    7.94
   0   8  -7  184.60    7.20
   0   8  -7  184.92    7.41
   0  -8  -7  185.04    7.32
   2   8  -9  143.78    6.08
   2  -8  -9  143.94    6.01
   2  -8  -9  141.27    5.40
  -5  -9  -2   99.45    4.45
  -3   9  -4  159.53    5.55
  -3   9  -4  143.59    6.16
   3  -9   4  127.06    6.07
  -3  -9  -4  149.73    6.02
  -1   9  -6   18.28    1.60
  -1   9  -6   20.92    1.44
  -1  -9  -6   18.66    1.55
   1   9  -8  130.10    5.55
   1  -9  -8  131.95    5.62
  -4 -10  -3   20.68    1.73
  -2  10  -5   31.09    2.23
  -2  10  -5   30.92    1.75
  -2 -10  -5   32.45    2.09
   0  10  -7   22.38    1.72
   0 -10  -7   22.67    1.82
   2  10  -9   24.20    2.07
   2 -10  -9   26.51    2.12
  -3 -11  -4   24.01    1.90
  -1  11  -6    5.00    0.89
  -1 -11  -6    3.47    0.94
   1  11  -8   31.51    2.25
   1 -11  -8   31.48    2.34
  -2 -12  -5    5.84    1.17
   0  12  -7    6.22    1.19
   0 -12  -7    6.81    1.66
   8   0   0  325.10   12.40
  -6   0  -2  209.02    8.45
   6   0   2  214.00    8.16
  -4   0  -4  451.58   16.51
   4   0   4  485.43   16.46
  -4   0  -4  459.75   16.65
  -4   0  -4  438.82   16.44
   2   0   6  372.02   13.96
  -2   0  -6  395.10   14.00
  -2   0  -6  398.11   14.12
  -2   0  -6  399.04   14.04
   0   0  -8   90.25    3.59
   0   0   8   87.81    3.59
   0   0  -8   90.28    3.58
   2   0 -10  213.35    8.26
   2   0 -10  209.99    7.81
   4   0 -12  218.09    8.75
   4   0 -12  218.38    8.63
   7   1   1  163.52    6.67
   7  -1   1  165.22    6.74
   5   1   3  192.02    7.05
  -5   1  -3  190.30    7.35
  -5   1  -3  178.64    6.94
  -5  -1  -3  192.45    7.34
   5  -1   3  160.92    7.70
  -3   1  -5  317.70   11.72
  -3   1  -5  311.55   11.51
  -3   1  -5  302.70   11.55
  -3  -1  -5  316.15   11.47
  -3  -1  -5  308.83   11.57
  -3  -1  -5  322.34   11.69
   3  -1   5  331.13   11.70
   3  -1   5  332.50   11.52
  -1   1  -7  297.48   10.67
   1   1   7  285.85   10.60
  -1   1  -7  294.55   10.51
  -1   1  -7  280.97   10.70
  -1  -1  -7  305.48   10.65
   1  -1   7  289.43   10.51
  -1  -1  -7  292.47   10.61
  -1  -1  -7  290.59   10.61
   1   1  -9  215.75    7.80
   1   1  -9  217.54    8.20
   1   1  -9  212.98    7.74
   1  -1  -9  208.93    7.87
   1  -1  -9  208.28    7.70
   3   1 -11  346.05   12.91
   3   1 -11  352.77   12.27
   3  -1 -11  344.23   12.85
   3  -1 -11  340.19   12.44
   3  -1 -11  330.05   12.63
   8   2   0  180.56    7.31
   8  -2   0  175.46    7.41
  -6   2  -2   57.33    3.16
  -6   2  -2   54.43    2.65
   6   2   2   64.59    2.93
  -6  -2  -2   58.26    3.12
   6  -2   2   64.52    3.03
   4   2   4  388.96   13.16
  -4   2  -4  357.22   13.44
   4  -2   4  372.95   13.29
  -4  -2  -4  347.30   13.35
  -4  -2  -4  350.40   13.26
  -4  -2  -4  366.42   13.07
   4  -2   4  369.45   13.41
  -2   2  -6  450.94   15.89
   2   2   6  422.04   15.99
  -2   2  -6  433.78   16.07
  -2   2  -6  467.38   16.15
  -2  -2  -6  472.83   15.90
   2  -2   6  445.80   15.86
  -2  -2  -6  458.78   16.04
   2  -2   6  441.40   16.05
  -2  -2  -6  439.94   16.02
   0   2  -8  273.60   10.15
   0   2  -8  288.00   10.35
   0   2   8  276.87   10.16
   0   2  -8  267.76    9.90
   0  -2  -8  275.74   10.15
   0  -2  -8  275.24   10.00
   0  -2   8  285.89    9.93
   2   2 -10  189.39    6.88
   2   2 -10  185.24    7.52
   2  -2 -10  189.74    7.23
   2  -2 -10  196.13    7.50
   4   2 -12  118.16    5.46
   4   2 -12  117.75    5.35
   4  -2 -12  127.18    5.07
   4  -2 -12  118.18    5.23
   4  -2 -12  121.76    5.42
   7   3   1   83.25    3.85
   7  -3   1   83.80    4.03
  -5   3  -3  154.23    5.59
   5   3   3  131.36    5.59
  -5   3  -3  149.56    6.09
   5  -3   3  139.18    5.85
   5  -3   3  129.31    5.91
  -5  -3  -3  159.24    6.08
  -5  -3  -3  152.92    5.91
  -3   3  -5  162.31    6.45
  -3  -3  -5  166.56    6.06
  -3  -3  -5  160.84    6.33
   3  -3   5  157.94    6.38
   3  -3   5  162.94    6.15
  -3  -3  -5  167.26    6.37
  -1   3  -7  218.72    8.51
  -1   3  -7  237.25    8.21
   1   3   7  213.78    8.77
  -1  -3  -7  231.93    8.49
  -1  -3  -7  232.60    8.28
  -1  -3  -7  216.40    8.33
   1  -3   7  235.74    8.21
   1   3  -9   69.30    2.76
   1   3  -9   72.27    3.37
   1   3  -9   71.17    3.11
   1  -3  -9   75.63    2.86
   1  -3  -9   72.55    3.19
   3   3 -11   84.72    4.29
   3  -3 -11   96.13    4.25
   3  -3 -11   93.74    4.04
   3  -3 -11   93.19    4.03
  -6   4  -2   50.29    2.94
   6   4   2   51.02    2.53
  -6  -4  -2   49.32    2.64
   6  -4   2   51.60    2.78
  -4   4  -4   91.47    3.93
   4   4   4   79.39    3.41
  -4  -4  -4   88.56    3.82
  -4  -4  -4   83.78    3.71
   4  -4   4   80.30    3.78
  -4  -4  -4   82.60    3.36
  -2   4  -6   73.89    3.37
  -2  -4  -6   76.00    2.95
  -2  -4  -6   75.24    3.24
   2  -4   6   68.49    3.65
  -2  -4  -6   78.15    3.32
   2  -4   6   74.18    3.02
   0  -4  -8   37.33    1.98
   0  -4   8   36.22    1.54
   0  -4  -8   36.73    1.74
   2   4 -10   55.80    2.99
   2  -4 -10   57.74    2.61
   2  -4 -10   57.16    2.79
   7   5   1   46.40    2.51
   7  -5   1   42.89    2.77
  -5   5  -3   22.59    1.32
   5   5   3   25.77    1.47
  -5   5  -3   24.22    1.87
  -5  -5  -3   23.37    1.75
   5  -5   3   24.63    1.81
  -5  -5  -3   22.63    1.63
  -5  -5  -3   22.74    1.41
   5  -5   3   27.74    1.83
  -3   5  -5    7.17    0.96
  -3   5  -5    8.76    0.83
  -3  -5  -5    8.17    0.66
   3  -5   5    8.89    1.11
  -3  -5  -5    8.59    0.98
   3  -5   5    7.86    0.83
  -3  -5  -5    8.19    0.92
  -1   5  -7   29.70    1.75
  -1   5  -7   27.72    1.76
  -1  -5  -7   29.80    1.72
  -1  -5  -7   32.45    1.40
   1  -5   7   34.12    1.44
  -1  -5  -7   24.92    2.19
   1   5  -9   58.93    2.94
   1   5  -9   55.70    2.75
   1  -5  -9   59.41    2.45
   1  -5  -9   57.08    2.38
   1  -5  -9   55.89    2.78
   3   5 -11    0.89    0.72
   3  -5 -11    1.32    0.67
   3  -5 -11    0.94    0.71
   3  -5 -11    0.51    0.71
   6   6   2    1.62    1.14
  -6  -6  -2    3.43    0.86
   6  -6   2    3.43    0.97
  -6  -6  -2    2.45    1.11
   4   6   4    0.90    0.42
  -4   6  -4    0.84    0.49
  -4   6  -4    0.72    0.42
  -4  -6  -4    1.81    0.71
  -4  -6  -4    1.33    0.61
  -4  -6  -4    0.54    0.34
   4  -6   4    0.23    0.81
  -2   6  -6   32.49    2.00
  -2   6  -6   35.10    1.84
  -2  -6  -6   34.63    1.41
   2  -6   6   32.86    1.61
  -2  -6  -6   35.25    1.99
   0   6  -8    5.47    0.98
   0   6  -8    4.92    0.86
   0  -6  -8    5.74    0.94
   0  -6  -8    4.93    0.52
   0  -6  -8    5.36    0.65
   2   6 -10   35.86    2.33
   2  -6 -10   36.30    2.24
   2  -6 -10   36.47    1.82
   7   7   1   24.08    1.86
   7  -7   1   23.57    3.02
  -5   7  -3   28.80    2.19
   5   7   3   34.45    1.69
  -5  -7  -3   27.37    1.95
  -5  -7  -3   29.73    2.09
  -3   7  -5  131.88    5.72
  -3   7  -5  143.50    5.31
   3  -7   5  128.16    5.21
  -3  -7  -5  137.97    5.63
  -3  -7  -5  137.93    4.89
  -1   7  -7   30.10    2.07
  -1   7  -7   25.99    2.18
  -1  -7  -7   29.13    1.82
   1  -7   7   26.24    1.38
   1   7  -9   15.01    1.50
   1  -7  -9   14.79    1.39
   3   7 -11   56.82    4.17
   3  -7 -11   52.30    3.04
   3  -7 -11   54.67    2.99
  -6  -8  -2   26.42    2.02
  -4   8  -4   48.26    2.85
  -4   8  -4   51.95    2.25
  -4  -8  -4   47.06    2.64
  -2   8  -6   95.64    3.99
  -2  -8  -6   94.36    4.26
   0   8  -8   44.85    2.60
   0   8  -8   47.22    2.54
   0  -8  -8   43.97    2.53
   2   8 -10   87.38    4.26
   2  -8 -10   86.72    3.39
   2  -8 -10   86.15    4.15
   2  -8 -10   83.83    3.41
  -5  -9  -3  146.37    6.18
  -3   9  -5  122.65    5.55
  -3   9  -5  126.10    4.94
  -3  -9  -5  128.14    5.43
  -1   9  -7   97.94    4.22
  -1   9  -7   96.39    4.54
  -1  -9  -7   97.32    4.40
   1   9  -9   53.32    2.94
   1  -9  -9   46.42    2.80
  -4 -10  -4  160.03    6.69
  -2  10  -6  112.22    5.28
  -2 -10  -6  117.58    5.15
   0  10  -8  195.14    7.66
   0 -10  -8  185.76    7.74
  -3 -11  -5  181.67    7.50
  -1  11  -7  304.16   11.15
  -1 -11  -7  287.83   11.40
   8   0   1    1.16    0.89
   6   0   3    0.36    0.56
  -6   0  -3    1.13    2.07
  -4   0  -5    0.02    0.42
  -4   0  -5    0.29    0.52
  -2   0  -7    0.29    0.32
  -2   0  -7    1.21    0.49
   2   0   7    0.20    0.40
  -2   0  -7   -0.54    0.46
   0   0  -9    0.41    0.37
   0   0  -9    0.19    0.32
   0   0   9    0.42    0.42
   2   0 -11    0.01    0.41
   2   0 -11   -0.14    0.60
   7   1   2    7.10    1.32
   7  -1   2    5.97    1.07
  -5  -1  -4   20.21    1.65
  -5  -1  -4   23.74    1.59
   5  -1   4   25.78    1.66
  -3   1  -6   67.70    3.16
  -3   1  -6   63.92    2.95
  -3  -1  -6   67.39    2.96
  -3  -1  -6   70.32    3.15
  -3  -1  -6   67.68    3.05
   1   1   8   24.83    1.52
  -1   1  -8   25.23    1.38
  -1  -1  -8   23.92    1.55
  -1  -1  -8   25.04    1.45
   1  -1   8   25.92    1.42
   1   1 -10   67.47    2.80
   1   1 -10   64.69    3.20
   1   1 -10   65.16    2.73
   1  -1 -10   64.95    2.69
   1  -1 -10   62.33    2.84
   3   1 -12   21.86    1.95
   3  -1 -12   19.46    1.90
   3  -1 -12   18.19    1.63
   3  -1 -12   17.05    1.74
  -6   2  -3   71.14    3.74
   6   2   3   77.94    3.45
   6  -2   3   74.60    3.60
  -6  -2  -3   73.91    3.73
  -4   2  -5  114.96    4.90
  -4  -2  -5  114.97    4.84
  -4  -2  -5  116.38    4.76
  -4  -2  -5  108.10    4.52
   4  -2   5  113.91    5.54
  -2   2  -7   86.85    3.50
  -2   2  -7   85.31    3.70
  -2  -2  -7   83.82    3.62
   2  -2   7   81.54    3.47
  -2  -2  -7   85.03    3.63
  -2  -2  -7   85.35    3.51
   0   2  -9   82.25    3.76
   0   2  -9   85.04    3.58
   0   2  -9   84.03    3.34
   0  -2  -9   77.57    3.40
   0  -2   9   94.48    3.41
   0  -2  -9   81.36    3.57
   2   2 -11  113.65    4.32
   2   2 -11  112.77    4.98
   2  -2 -11  107.33    4.68
   2  -2 -11  110.16    4.88
   7   3   2   55.96    2.98
   7  -3   2   60.35    3.24
  -5   3  -4  159.62    6.65
  -5   3  -4  173.11    7.15
   5   3   4  188.25    6.79
  -5  -3  -4  175.60    6.98
   5  -3   4  185.65    7.00
  -5  -3  -4  169.76    7.04
   5  -3   4  170.58    7.07
  -3   3  -6  101.48    4.40
  -3  -3  -6  104.38    4.32
  -3  -3  -6  106.49    4.04
   3  -3   6   90.96    4.05
  -3  -3  -6  102.89    4.39
  -1   3  -8   94.99    4.07
  -1   3  -8  100.47    4.24
  -1   3  -8   92.26    3.67
  -1  -3  -8   91.12    3.77
  -1  -3  -8   92.65    3.85
   1  -3   8   89.89    3.66
  -1  -3  -8   92.74    3.96
   1   3 -10  223.89    8.14
   1   3 -10  228.37    8.88
   1   3 -10  233.64    8.56
   1  -3 -10  225.15    8.21
   1  -3 -10  228.94    8.64
   3   3 -12   84.75    4.28
   3  -3 -12   85.13    3.90
   3  -3 -12   90.63    4.24
   3  -3 -12   82.52    3.90
   6   4   3  181.12    6.93
  -6   4  -3  172.62    7.43
   6  -4   3  186.35    7.29
  -6  -4  -3  172.35    7.34
  -6  -4  -3  177.28    7.18
  -4   4  -5  464.40   16.79
  -4  -4  -5  462.20   16.65
  -4  -4  -5  451.88   16.16
  -4  -4  -5  446.93   16.58
  -2   4  -7  134.95    5.51
  -2  -4  -7  130.38    5.38
  -2  -4  -7  132.30    5.01
  -2  -4  -7  127.97    5.28
   2  -4   7  137.00    5.08
   0   4  -9  157.86    6.49
   0   4  -9  161.15    6.38
   0  -4  -9  157.14    6.36
   0  -4  -9  157.81    6.10
   0  -4   9  177.10    5.89
   0  -4  -9  157.78    6.10
   2   4 -11  185.83    7.49
   2  -4 -11  175.85    7.22
   2  -4 -11  185.73    7.20
   2  -4 -11  178.04    7.28
   7   5   2  146.11    6.00
   7  -5   2  147.29    6.40
   5   5   4  344.59   12.37
   5  -5   4  348.99   13.54
  -5  -5  -4  329.36   12.72
  -3   5  -6  261.84    9.85
  -3   5  -6  258.82    9.44
  -3  -5  -6  261.83    9.67
  -3  -5  -6  256.05    9.12
   3  -5   6  228.59    9.26
  -3  -5  -6  257.17    9.65
  -1   5  -8  140.85    5.63
  -1   5  -8  133.72    5.64
  -1  -5  -8  137.03    5.61
   1  -5   8  144.31    5.12
  -1  -5  -8  131.78    5.41
  -1  -5  -8  138.32    5.15
   1   5 -10  276.03   10.26
   1   5 -10  266.22   10.45
   1  -5 -10  273.24    9.88
   1  -5 -10  275.55    9.79
   1  -5 -10  269.81   10.29
   6   6   3  182.97    7.13
  -6  -6  -3  182.28    7.46
   6  -6   3  184.15    7.52
  -4   6  -5  159.58    6.78
  -4   6  -5  166.26    6.26
  -4  -6  -5  162.43    6.62
  -2   6  -7  223.54    8.41
  -2   6  -7  204.39    8.65
  -2  -6  -7  227.99    8.39
  -2  -6  -7  225.95    8.51
  -2  -6  -7  218.38    7.85
   2  -6   7  212.93    7.97
   0   6  -9  207.15    8.22
   0   6  -9  215.89    8.26
   0  -6  -9  211.16    7.86
   0  -6  -9  203.13    8.17
   0  -6  -9  212.32    7.56
   2   6 -11  256.60   10.26
   2  -6 -11  265.39   10.09
   5   7   4  119.72    4.93
  -5   7  -4  121.43    5.62
  -5  -7  -4  131.68    5.55
  -5  -7  -4  123.25    5.37
  -3   7  -6  270.09   10.10
  -3   7  -6  265.86   10.54
  -3  -7  -6  279.59   10.41
  -3  -7  -6  276.96   10.43
  -1   7  -8  316.90   11.87
  -1   7  -8  299.39   11.62
  -1  -7  -8  310.23   11.73
  -1  -7  -8  321.76   11.53
   1   7 -10  164.96    6.76
   1  -7 -10  157.37    6.62
   1  -7 -10  159.72    6.06
  -6  -8  -3  127.01    5.41
  -6  -8  -3  111.38    5.80
  -4   8  -5   78.31    3.41
  -4  -8  -5   84.84    3.95
  -4  -8  -5   78.14    3.83
  -2   8  -7  179.68    7.54
  -2   8  -7  184.90    7.19
  -2  -8  -7  188.84    7.47
   0   8  -9  158.07    6.61
   0   8  -9  158.59    6.52
   0  -8  -9  154.46    6.52
   0  -8  -9  155.96    6.13
  -5  -9  -4   35.27    2.47
  -5  -9  -4   33.55    2.36
  -3   9  -6   79.49    3.52
  -3   9  -6   75.95    4.03
  -3  -9  -6   80.80    3.89
  -1   9  -8   88.43    4.37
  -1   9  -8   87.60    4.07
  -1  -9  -8   92.75    4.26
   1   9 -10   23.83    2.22
   1  -9 -10   24.79    2.26
  -4 -10  -5   15.80    1.75
  -2  10  -7   65.60    3.15
  -2  10  -7   58.16    3.46
  -2 -10  -7   61.23    3.32
   0  10  -9   14.69    1.80
   6   0   4  358.11   13.37
  -6   0  -4  362.34   13.71
  -4   0  -6  183.34    7.27
  -4   0  -6  178.46    7.07
  -2   0  -8  247.13    9.19
  -2   0  -8  246.32    9.32
   0   0 -10  330.55   12.12
   0   0 -10  339.24   12.16
   2   0 -12   75.55    3.85
   2   0 -12   75.12    3.27
   7   1   3  228.20    9.03
   7  -1   3  232.88    9.14
  -5  -1  -5  174.44    7.09
  -5  -1  -5  182.71    7.33
  -3   1  -7  234.46    8.90
  -3  -1  -7  234.86    8.96
  -3  -1  -7  242.10    9.11
  -1   1  -9  301.40   10.63
  -1   1  -9  289.78   10.79
   1  -1   9  279.94   10.60
  -1  -1  -9  293.98   10.71
  -1  -1  -9  290.69   10.73
   1   1 -11  192.07    7.34
   1   1 -11  192.12    7.40
   1   1 -11  205.81    8.00
   1  -1 -11  201.87    7.94
   1  -1 -11  197.13    7.30
   1  -1 -11  202.15    7.54
   6   2   4  220.76    8.31
  -6   2  -4  209.30    8.67
  -6  -2  -4  209.88    8.65
   6  -2   4  213.57    8.42
  -4   2  -6  175.12    6.99
  -4  -2  -6  167.19    6.79
  -2   2  -8  126.68    4.96
  -2   2  -8  123.46    5.19
  -2  -2  -8  130.07    5.12
  -2  -2  -8  120.31    5.00
  -2  -2  -8  127.33    5.15
   2  -2   8  124.86    4.96
   0   2 -10  333.01   12.40
   0   2 -10  333.91   12.67
   0   2 -10  344.92   12.15
   0  -2 -10  339.05   12.25
   0  -2 -10  345.31   12.62
   2   2 -12   88.53    4.35
   2  -2 -12   90.63    3.94
   2  -2 -12   89.32    4.30
   7   3   3   58.79    3.12
   7  -3   3   61.62    3.37
  -5   3  -5   90.65    4.26
  -5  -3  -5   86.95    4.08
  -3   3  -7  110.80    5.44
  -3  -3  -7  122.31    5.02
  -3  -3  -7  124.20    5.02
  -3  -3  -7  117.67    4.70
  -1   3  -9  135.70    4.99
  -1   3  -9  128.76    5.34
  -1   3  -9  133.98    5.43
   1  -3   9  121.94    4.94
  -1  -3  -9  132.66    5.30
  -1  -3  -9  130.78    5.19
  -1  -3  -9  123.24    5.09
   1   3 -11   94.43    4.42
   1   3 -11   95.20    4.06
   1  -3 -11   96.72    3.72
   1  -3 -11   93.73    4.13
   6   4   4   33.99    2.08
  -6   4  -4   33.96    2.50
  -6  -4  -4   32.82    2.41
  -6  -4  -4   31.95    2.18
  -4   4  -6   24.75    1.86
  -4  -4  -6   23.86    1.70
  -4  -4  -6   23.53    1.70
  -4  -4  -6   19.73    1.38
  -2   4  -8   26.92    1.80
  -2   4  -8   24.62    1.68
  -2  -4  -8   25.47    1.59
  -2  -4  -8   24.33    1.68
   2  -4   8   21.09    1.39
  -2  -4  -8   26.72    1.45
   0   4 -10   26.29    1.75
   0   4 -10   25.35    1.91
   0  -4 -10   28.42    1.56
   0  -4 -10   28.26    1.82
   2   4 -12   32.31    2.51
   2  -4 -12   34.10    2.24
   2  -4 -12   35.66    2.45
   2  -4 -12   35.08    2.09
  -5   5  -5   49.51    2.96
  -5  -5  -5   49.55    2.75
  -5  -5  -5   46.95    2.75
  -3   5  -7   61.28    3.23
  -3   5  -7   62.99    2.96
  -3  -5  -7   59.84    3.06
  -3  -5  -7   61.26    3.02
  -1   5  -9    5.93    1.12
  -1   5  -9    5.30    1.05
  -1  -5  -9    5.13    0.99
  -1  -5  -9    4.33    0.77
   1   5 -11   13.41    1.65
   1  -5 -11   13.88    0.98
   1  -5 -11   15.03    1.50
   1  -5 -11   13.41    1.23
   6   6   4   28.77    1.95
  -6  -6  -4   25.89    2.09
  -6  -6  -4   27.64    2.24
  -4   6  -6    5.50    1.03
  -4  -6  -6    5.71    1.24
  -4  -6  -6    5.12    0.99
  -2   6  -8    4.83    0.92
  -2   6  -8    3.74    0.90
  -2  -6  -8    4.93    0.96
  -2  -6  -8    2.81    0.76
   0   6 -10   16.97    1.58
   0   6 -10   14.60    1.63
   0  -6 -10   15.10    1.50
   0  -6 -10   15.11    1.15
  -5   7  -5   40.61    2.80
  -5  -7  -5   38.49    2.57
  -5  -7  -5   40.55    2.55
  -3   7  -7    5.84    1.06
  -3   7  -7    8.07    1.52
  -3  -7  -7    3.71    0.77
  -3  -7  -7    5.26    1.03
  -1   7  -9   88.97    4.11
  -1   7  -9   79.60    3.89
  -1  -7  -9   80.13    3.90
  -1  -7  -9   80.92    3.67
   1   7 -11   29.94    2.39
   1  -7 -11   30.97    1.65
   1  -7 -11   33.17    2.28
  -4   8  -6   40.47    2.32
  -4   8  -6   40.20    2.80
  -4  -8  -6   42.82    2.59
  -4  -8  -6   40.39    2.53
  -2   8  -8   79.68    3.77
  -2   8  -8   84.71    4.14
  -2  -8  -8   80.31    3.92
  -2  -8  -8   81.01    3.80
   0   8 -10  101.43    4.59
   0  -8 -10   93.52    4.05
   0  -8 -10   90.00    4.39
  -3   9  -7   87.83    4.49
  -3   9  -7   90.36    4.01
  -3  -9  -7   82.31    4.20
  -3  -9  -7   89.74    4.21
  -1   9  -9   91.21    4.21
  -1   9  -9   87.01    4.37
  -1  -9  -9   83.88    4.21
  -1  -9  -9   87.14    3.97
  -6   0  -5    0.26    0.88
  -4   0  -7    0.21    0.51
  -4   0  -7    0.09    0.64
  -2   0  -9    0.19    0.49
  -2   0  -9   -0.04    0.49
   0   0 -11    1.11    0.58
   0   0 -11   -0.36    0.47
   7   1   4    8.69    1.58
   7  -1   4    7.44    1.27
  -5   1  -6   14.88    1.60
  -5  -1  -6   13.20    1.52
  -5  -1  -6   13.58    1.36
  -3   1  -8   12.24    1.20
  -3   1  -8   12.79    1.31
  -3  -1  -8   11.87    1.23
  -3  -1  -8   12.82    1.26
  -1   1 -10   24.80    1.65
  -1   1 -10   25.84    1.56
  -1  -1 -10   24.90    1.61
  -1  -1 -10   25.50    1.64
   1   1 -12    6.26    1.22
   1   1 -12    6.76    0.89
   1  -1 -12    5.49    1.05
   1  -1 -12    5.10    1.14
   1  -1 -12    6.75    0.82
   6   2   5   27.27    2.05
  -6  -2  -5   36.60    2.47
  -4   2  -7   50.65    2.86
  -4  -2  -7   50.77    2.79
  -4  -2  -7   51.21    2.72
  -2   2  -9  162.97    6.49
  -2   2  -9  158.88    6.17
  -2  -2  -9  156.71    6.31
  -2  -2  -9  158.17    6.37
   0   2 -11   29.80    2.17
   0   2 -11   31.01    1.84
   0   2 -11   31.03    1.62
   0  -2 -11   28.99    1.67
   0  -2 -11   28.58    1.88
  -5  -3  -6   80.62    3.93
  -5  -3  -6   81.99    4.02
  -3   3  -8  157.62    6.46
  -3  -3  -8  150.42    6.31
  -3  -3  -8  155.89    6.30
  -1   3 -10  113.76    4.99
  -1   3 -10  114.29    4.88
  -1   3 -10  115.56    4.48
  -1  -3 -10  109.76    4.68
  -1  -3 -10  114.86    4.83
   1   3 -12   44.62    2.38
   1   3 -12   44.45    2.81
   1  -3 -12   44.45    2.54
   1  -3 -12   43.19    2.00
  -6  -4  -5   73.56    3.81
  -6  -4  -5   76.97    4.01
  -4   4  -7  128.43    5.60
  -4  -4  -7  122.11    5.41
  -4  -4  -7  124.85    5.39
  -2   4  -9  308.05   11.71
  -2   4  -9  311.49   11.62
  -2  -4  -9  306.22   11.52
  -2  -4  -9  307.61   11.59
   0   4 -11  117.89    5.15
   0   4 -11  110.71    4.85
   0  -4 -11  109.42    4.88
   0  -4 -11  116.22    4.60
  -5   5  -6  160.58    6.84
  -5  -5  -6  148.14    6.57
  -5  -5  -6  158.90    6.60
  -3   5  -8  195.37    7.85
  -3   5  -8  188.85    7.52
  -3  -5  -8  186.95    7.60
  -3  -5  -8  194.34    7.66
  -1   5 -10  185.78    7.62
  -1   5 -10  190.12    7.68
  -1  -5 -10  190.33    7.58
  -1  -5 -10  193.69    7.38
  -4   6  -7  146.80    5.90
  -4   6  -7  150.39    6.42
  -4  -6  -7  144.70    6.18
  -4  -6  -7  138.25    6.15
  -2   6  -9  235.68    9.09
  -2   6  -9  225.35    8.87
  -2  -6  -9  218.22    8.76
  -2  -6  -9  229.34    8.95
   0   6 -11   81.96    4.02
   0   6 -11   86.07    4.21
   0  -6 -11   83.88    3.63
   0  -6 -11   83.23    4.02
  -5  -7  -6  194.43    8.09
  -3   7  -8  153.72    6.75
  -3   7  -8  159.24    6.40
  -3  -7  -8  154.56    6.58
  -3  -7  -8  160.03    6.59
  -1   7 -10  220.72    8.64
  -1   7 -10  211.18    8.49
  -1  -7 -10  211.23    8.47
  -1  -7 -10  203.44    8.15
  -2   8  -9   62.28    3.39
  -2   8  -9   70.08    3.78
  -2  -8  -9   65.97    3.61
  -2  -8  -9   64.55    3.31
  -6   0  -6  143.63    6.47
  -4   0  -8  251.66    9.76
  -4   0  -8  257.31   10.00
  -2   0 -10  141.32    5.71
  -2   0 -10  139.93    5.82
   0   0 -12  125.91    5.00
   0   0 -12  117.37    5.47
   0   0 -12  123.87    5.02
  -5   1  -7  192.10    8.06
  -5  -1  -7  197.12    7.87
  -5  -1  -7  196.36    8.06
  -3   1  -9  228.35    9.02
  -3   1  -9  232.41    8.79
  -3  -1  -9  228.24    8.85
  -3  -1  -9  229.89    9.02
  -1   1 -11   94.24    4.15
  -1   1 -11   96.36    3.97
  -1  -1 -11   89.08    4.03
  -1  -1 -11   92.02    4.07
  -6   2  -6   91.87    4.72
  -6  -2  -6   93.22    4.69
  -4   2  -8  230.87    9.34
  -4  -2  -8  234.91    9.36
  -4  -2  -8  242.83    9.24
  -2   2 -10  104.35    4.72
  -2   2 -10  105.23    4.44
  -2  -2 -10  109.72    4.66
  -2  -2 -10  108.05    4.68
   0   2 -12  107.33    5.02
   0   2 -12  106.81    4.61
   0  -2 -12  104.26    4.40
   0  -2 -12  109.86    4.64
  -5   3  -7   35.17    2.56
  -5  -3  -7   35.51    2.52
  -5  -3  -7   38.01    2.47
  -3   3  -9   98.48    4.59
  -3  -3  -9   99.66    4.45
  -3  -3  -9   98.42    4.52
  -1   3 -11   99.29    4.53
  -1   3 -11  103.04    4.75
  -1  -3 -11  102.40    4.54
  -1  -3 -11  104.27    4.40
  -4   4  -8    7.15    1.45
  -4  -4  -8   10.39    1.38
  -4  -4  -8    9.65    1.41
  -2   4 -10   25.65    2.07
  -2   4 -10   26.19    1.97
  -2  -4 -10   25.67    1.98
  -2  -4 -10   25.65    1.82
  -5   5  -7   25.33    2.31
  -5  -5  -7   24.20    2.10
  -3   5  -9   18.79    1.79
  -3   5  -9   19.29    1.81
  -3  -5  -9   19.31    1.71
  -3  -5  -9   18.57    1.67
  -1   5 -11   18.00    1.76
  -1   5 -11   14.45    1.82
  -1  -5 -11   16.35    1.72
  -4   6  -8    9.44    1.64
  -4   6  -8   13.65    1.65
  -4  -6  -8   13.64    2.20
  -4  -6  -8   13.56    1.54
  -2   6 -10    6.05    1.22
  -2   6 -10    7.07    1.54
  -2  -6 -10    7.24    1.44
  -2  -6 -10    7.53    1.33
  -4   0  -9    0.32    0.75
  -4   0  -9    0.38    0.88
  -2   0 -11    0.13    0.69
  -2   0 -11    0.00    0.68
  -3   1 -10    0.35    0.80
  -3   1 -10   -0.17    0.69
  -3  -1 -10    0.87    0.77
  -3  -1 -10   -0.42    0.77
  -4   2  -9   26.27    2.16
  -4  -2  -9   25.60    2.01
  -4  -2  -9   26.34    2.13
  -2   2 -11   12.85    1.50
  -2   2 -11   15.67    1.41
  -2  -2 -11   12.06    1.56
  -2  -2 -11   13.03    1.66
  -3   3 -10   67.56    3.60
  -3  -3 -10   67.16    3.50
  -3  -3 -10   70.01    3.53
   0   0   0    0.00    0.00
;
_shelx_hkl_checksum   50335


#===END

 
data_NdBOCl-2
 
_audit_creation_method            SHELXL-2014
_chemical_name_systematic
;
 ?
;
_chemical_name_common             'Neodymium  borate chloride'
_chemical_melting_point           'N/a'
_chemical_formula_moiety          'B12 Cl2 O29 Nd2'
_chemical_formula_sum
 'B12 Cl2 Nd2 O29' 
_chemical_formula_weight          953.10

loop_
 _atom_type_symbol
 _atom_type_description
 _atom_type_scat_dispersion_real
 _atom_type_scat_dispersion_imag
 _atom_type_scat_source
 'Nd'  'Nd'  -0.1943   3.0179
 'International Tables Vol C Tables 4.2.6.8 and 6.1.1.4'
 'B'  'B'   0.0013   0.0007
 'International Tables Vol C Tables 4.2.6.8 and 6.1.1.4'
 'O'  'O'   0.0106   0.0060
 'International Tables Vol C Tables 4.2.6.8 and 6.1.1.4'
 'Cl'  'Cl'   0.1484   0.1585
 'International Tables Vol C Tables 4.2.6.8 and 6.1.1.4'
 
_space_group_crystal_system       monoclinic
_space_group_IT_number            14
_space_group_name_H-M_alt         'P 21/n'
_space_group_name_Hall            '-P 2yn'
 
_shelx_space_group_comment
;
The symmetry employed for this shelxl refinement is uniquely defined
by the following loop, which should always be used as a source of
symmetry information in preference to the above space-group names.
They are only intended as comments.
;
 
loop_
 _space_group_symop_operation_xyz
 'x, y, z'
 '-x+1/2, y+1/2, -z+1/2'
 '-x, -y, -z'
 'x-1/2, -y-1/2, z-1/2'
 
_cell_length_a                    8.1867(4)
_cell_length_b                    14.5421(7)
_cell_length_c                    9.8317(5)
_cell_angle_alpha                 90
_cell_angle_beta                  90.281(2)
_cell_angle_gamma                 90
_cell_volume                      1170.47(10)
_cell_formula_units_Z             2
_cell_measurement_temperature     298(2)
_cell_measurement_reflns_used     2699 
_cell_measurement_theta_min       2.501 
_cell_measurement_theta_max       27.548 
 
_exptl_crystal_description        'Needle' 
_exptl_crystal_colour             'light purple' 
_exptl_crystal_density_meas       ? 
_exptl_crystal_density_method     ?              
_exptl_crystal_density_diffrn     2.704          
_exptl_crystal_F_000              892
_exptl_transmission_factor_min    ?                                             
_exptl_transmission_factor_max    ?                                             
_exptl_crystal_size_max           0.186 
_exptl_crystal_size_mid           0.089 
_exptl_crystal_size_min           0.022 
_exptl_absorpt_coefficient_mu     4.746
_shelx_estimated_absorpt_T_min    ? 
_shelx_estimated_absorpt_T_max    ? 
_exptl_absorpt_correction_type    Multi-scan 
_exptl_absorpt_correction_T_min   0.608 
_exptl_absorpt_correction_T_max   0.901 
_exptl_absorpt_process_details    'SADABS, Bruker' 
 
_exptl_special_details
;
 ?
;
 
_diffrn_ambient_temperature       298(2)
_diffrn_radiation_wavelength      0.71073
_diffrn_radiation_type            MoK\a
_diffrn_source                    'fine-focus sealed tube'                       
_diffrn_measurement_device_type   'BRUKER aperx II' 
_diffrn_measurement_method        ? 
_diffrn_detector_area_resol_mean  ? 
_diffrn_reflns_number             18638
_diffrn_reflns_av_unetI/netI      0.0279
_diffrn_reflns_av_R_equivalents   0.0412
_diffrn_reflns_limit_h_min        -10
_diffrn_reflns_limit_h_max        10
_diffrn_reflns_limit_k_min        -18
_diffrn_reflns_limit_k_max        18
_diffrn_reflns_limit_l_min        -12
_diffrn_reflns_limit_l_max        12
_diffrn_reflns_theta_min          2.501
_diffrn_reflns_theta_max          27.548
_diffrn_reflns_theta_full         25.242
_diffrn_measured_fraction_theta_max   0.998
_diffrn_measured_fraction_theta_full  1.000
_diffrn_reflns_Laue_measured_fraction_max    0.998
_diffrn_reflns_Laue_measured_fraction_full   1.000
_diffrn_reflns_point_group_measured_fraction_max   0.998
_diffrn_reflns_point_group_measured_fraction_full  1.000
_reflns_number_total              2699
_reflns_number_gt                 2417
_reflns_threshold_expression      'I > 2\s(I)'
_reflns_Friedel_coverage          0.000
_reflns_Friedel_fraction_max      .
_reflns_Friedel_fraction_full     .
 
_reflns_special_details
;
 Reflections were merged by SHELXL according to the crystal
 class for the calculation of statistics and refinement.
 
 _reflns_Friedel_fraction is defined as the number of unique
 Friedel pairs measured divided by the number that would be
 possible theoretically, ignoring centric projections and
 systematic absences.
;
 
_computing_data_collection        'Bruker SMART'
_computing_cell_refinement        'Bruker SMART'
_computing_data_reduction         'Bruker SAINT'
_computing_structure_solution      'SHELXL-2014/7 (Sheldrick, 2014)'
_computing_structure_refinement 'SHELXL-2014/7 (Sheldrick, 2014)'
_computing_molecular_graphics     'SHELXL-2014/7 (Sheldrick, 2014)'
_computing_publication_material   'SHELXL-2014/7 (Sheldrick, 2014)'
 
_refine_special_details
;
 ?
;
_refine_ls_structure_factor_coef  Fsqd
_refine_ls_matrix_type            full
_refine_ls_weighting_scheme       calc
_refine_ls_weighting_details
'w=1/[\s^2^(Fo^2^)+(0.0201P)^2^+8.8232P] where P=(Fo^2^+2Fc^2^)/3'
_atom_sites_solution_primary      ?
_atom_sites_solution_secondary    ?
_atom_sites_solution_hydrogens    .
_refine_ls_hydrogen_treatment     undef
_refine_ls_extinction_method      none
_refine_ls_extinction_coef        .
_refine_ls_number_reflns          2699
_refine_ls_number_parameters      208
_refine_ls_number_restraints      0
_refine_ls_R_factor_all           0.0393
_refine_ls_R_factor_gt            0.0322
_refine_ls_wR_factor_ref          0.0706
_refine_ls_wR_factor_gt           0.0685
_refine_ls_goodness_of_fit_ref    1.148
_refine_ls_restrained_S_all       1.148
_refine_ls_shift/su_max           0.001
_refine_ls_shift/su_mean          0.000
 
loop_
 _atom_site_label
 _atom_site_type_symbol
 _atom_site_fract_x
 _atom_site_fract_y
 _atom_site_fract_z
 _atom_site_U_iso_or_equiv
 _atom_site_adp_type
 _atom_site_occupancy
 _atom_site_site_symmetry_order  
 _atom_site_calc_flag
 _atom_site_refinement_flags_posn
 _atom_site_refinement_flags_adp
 _atom_site_refinement_flags_occupancy
 _atom_site_disorder_assembly
 _atom_site_disorder_group
Nd1 Nd 0.65232(3) 0.68286(2) 0.30651(2) 0.00792(8) Uani 1 1 d . . . . .
B1 B 0.5541(6) 0.6943(4) 0.6798(5) 0.0074(10) Uani 1 1 d . . . . .
B2 B 0.8150(6) 0.7491(4) 0.5744(5) 0.0077(10) Uani 1 1 d . . . . .
B3 B 0.8119(6) 0.7614(4) 0.0422(5) 0.0080(10) Uani 1 1 d . . . . .
B4 B 0.5508(6) 0.7027(4) -0.0609(5) 0.0067(10) Uani 1 1 d . . . . .
B5 B 0.2575(6) 0.6925(4) 0.3033(5) 0.0083(10) Uani 1 1 d . . . . .
B6 B 0.4980(6) 0.4442(4) 0.1848(5) 0.0093(10) Uani 1 1 d . . . . .
O1 O 0.6642(4) 0.7161(2) 0.0516(3) 0.0087(6) Uani 1 1 d . . . . .
O2 O 0.8681(6) 0.5801(3) 0.2426(8) 0.068(2) Uani 1 1 d . . . . .
O3 O 0.6676(7) 0.5414(3) 0.4519(4) 0.0406(13) Uani 1 1 d . . . . .
O4 O 0.5326(4) 0.5956(2) 0.6921(3) 0.0116(7) Uani 1 1 d . . . . .
O5 O 0.9032(4) 0.7418(2) 0.4580(3) 0.0092(7) Uani 1 1 d . . . . .
O6 O 0.5359(4) 0.5367(2) 0.1804(3) 0.0143(7) Uani 1 1 d . . . . .
O7 O 0.5082(4) 0.6056(2) -0.0681(3) 0.0107(7) Uani 1 1 d . . . . .
O8 O 0.8985(4) 0.7599(2) 0.1601(3) 0.0103(7) Uani 1 1 d . . . . .
O9 O 0.1773(4) 0.6061(2) 0.2913(4) 0.0158(8) Uani 1 1 d . . . . .
O10 O 0.3615(4) 0.6974(2) 0.4259(3) 0.0089(7) Uani 1 1 d . . . . .
O11 O 0.6315(4) 0.7306(2) 0.8086(3) 0.0060(6) Uani 1 1 d . . . . .
O12 O 0.6618(4) 0.7125(2) 0.5656(3) 0.0097(7) Uani 1 1 d . . . . .
O13 O 0.8698(4) 0.7905(2) 0.6904(3) 0.0095(7) Uani 1 1 d . . . . .
O1W O 0.1890(8) 0.4954(5) 0.0755(8) 0.078(2) Uani 1 1 d . . . . .
O2W O 0.958(2) 0.4793(14) 0.493(3) 0.109(6) Uani 0.5 1 d . . P . .
Cl1 Cl 0.60283(19) 0.87034(9) 0.31758(17) 0.0300(3) Uani 1 1 d . . . . .
 
loop_
 _atom_site_aniso_label
 _atom_site_aniso_U_11
 _atom_site_aniso_U_22
 _atom_site_aniso_U_33
 _atom_site_aniso_U_23
 _atom_site_aniso_U_13
 _atom_site_aniso_U_12
Nd1 0.00922(13) 0.00922(13) 0.00532(12) -0.00032(10) -0.00051(8) -0.00055(10)
B1 0.007(2) 0.012(3) 0.003(2) -0.0012(19) -0.0010(17) -0.001(2)
B2 0.007(2) 0.008(2) 0.008(2) 0.0052(19) 0.0016(18) -0.0004(19)
B3 0.009(2) 0.010(3) 0.004(2) -0.0014(19) 0.0007(18) 0.000(2)
B4 0.009(2) 0.010(3) 0.001(2) 0.0000(18) -0.0004(18) -0.0019(19)
B5 0.005(2) 0.014(3) 0.006(2) -0.003(2) -0.0004(17) 0.003(2)
B6 0.011(2) 0.006(2) 0.011(3) 0.000(2) -0.0013(19) -0.002(2)
O1 0.0060(15) 0.0161(17) 0.0040(15) -0.0011(13) -0.0009(12) -0.0008(13)
O2 0.018(2) 0.015(2) 0.170(7) -0.013(3) 0.018(3) 0.0003(19)
O3 0.090(4) 0.016(2) 0.015(2) 0.0021(17) 0.001(2) -0.002(2)
O4 0.0207(18) 0.0100(16) 0.0042(15) -0.0008(13) 0.0010(13) -0.0051(14)
O5 0.0098(16) 0.0132(17) 0.0046(15) -0.0028(13) -0.0002(12) -0.0032(13)
O6 0.0239(19) 0.0071(16) 0.0120(17) 0.0001(13) -0.0032(14) -0.0031(14)
O7 0.0185(18) 0.0081(16) 0.0055(16) 0.0021(13) 0.0008(13) -0.0039(13)
O8 0.0060(15) 0.0184(18) 0.0064(16) 0.0008(13) -0.0022(12) -0.0030(13)
O9 0.0119(17) 0.0115(17) 0.024(2) -0.0028(15) 0.0026(14) -0.0018(14)
O10 0.0078(15) 0.0133(17) 0.0054(15) -0.0004(13) -0.0004(12) 0.0034(13)
O11 0.0048(15) 0.0108(16) 0.0022(14) -0.0004(12) -0.0001(11) -0.0028(12)
O12 0.0076(16) 0.0159(17) 0.0055(16) -0.0009(13) 0.0000(12) -0.0043(13)
O13 0.0082(16) 0.0135(16) 0.0068(16) -0.0023(13) 0.0005(12) -0.0042(13)
O1W 0.063(4) 0.088(5) 0.083(5) -0.016(4) 0.007(4) 0.002(4)
O2W 0.082(16) 0.096(17) 0.149(15) 0.041(14) -0.046(14) -0.012(10)
Cl1 0.0310(8) 0.0118(6) 0.0473(9) -0.0020(6) -0.0017(7) 0.0023(6)
 
_geom_special_details
;
 All esds (except the esd in the dihedral angle between two l.s. planes)
 are estimated using the full covariance matrix.  The cell esds are taken
 into account individually in the estimation of esds in distances, angles
 and torsion angles; correlations between esds in cell parameters are only
 used when they are defined by crystal symmetry.  An approximate (isotropic)
 treatment of cell esds is used for estimating esds involving l.s. planes.
;
 
loop_
 _geom_bond_atom_site_label_1
 _geom_bond_atom_site_label_2
 _geom_bond_distance
 _geom_bond_site_symmetry_2
 _geom_bond_publ_flag
Nd1 O2 2.400(5) . ?
Nd1 O3 2.508(4) . ?
Nd1 O1 2.555(3) . ?
Nd1 O12 2.585(3) . ?
Nd1 O13 2.603(3) 4_575 ?
Nd1 O10 2.668(3) . ?
Nd1 O6 2.637(3) . ?
Nd1 O5 2.673(3) . ?
Nd1 O8 2.724(3) . ?
Nd1 Cl1 2.7586(14) . ?
Nd1 B2 3.099(5) . ?
B1 O12 1.455(6) . ?
B1 O8 1.450(6) 4_576 ?
B1 O4 1.451(6) . ?
B1 O11 1.509(6) . ?
B2 O13 1.364(6) . ?
B2 O5 1.360(6) . ?
B2 O12 1.364(6) . ?
B3 O10 1.356(6) 4_675 ?
B3 O1 1.380(6) . ?
B3 O8 1.356(6) . ?
B4 O7 1.457(6) . ?
B4 O5 1.465(6) 4_575 ?
B4 O1 1.454(6) . ?
B4 O11 1.502(6) 1_554 ?
B5 O9 1.423(6) . ?
B5 O13 1.465(6) 4_575 ?
B5 O10 1.474(6) . ?
B5 O11 1.523(6) 4_575 ?
B6 O4 1.365(6) 3_666 ?
B6 O6 1.381(6) . ?
B6 O7 1.358(6) 3_665 ?
O4 B6 1.365(6) 3_666 ?
O5 B4 1.465(6) 4_676 ?
O7 B6 1.358(6) 3_665 ?
O8 B1 1.450(6) 4_675 ?
O10 B3 1.356(6) 4_576 ?
O11 B5 1.523(6) 4_676 ?
O11 B4 1.502(6) 1_556 ?
O13 B5 1.465(6) 4_676 ?
O13 Nd1 2.603(3) 4_676 ?
O2W O2W 0.93(3) 3_766 ?
 
loop_
 _geom_angle_atom_site_label_1
 _geom_angle_atom_site_label_2
 _geom_angle_atom_site_label_3
 _geom_angle
 _geom_angle_site_symmetry_1
 _geom_angle_site_symmetry_3
 _geom_angle_publ_flag
O2 Nd1 O3 66.7(2) . . ?
O2 Nd1 O1 80.2(2) . . ?
O3 Nd1 O1 135.42(12) . . ?
O2 Nd1 O12 110.1(2) . . ?
O3 Nd1 O12 64.78(12) . . ?
O1 Nd1 O12 159.11(11) . . ?
O2 Nd1 O13 129.17(19) . 4_575 ?
O3 Nd1 O13 114.44(15) . 4_575 ?
O1 Nd1 O13 65.16(10) . 4_575 ?
O12 Nd1 O13 115.45(10) . 4_575 ?
O2 Nd1 O10 145.50(15) . . ?
O3 Nd1 O10 81.73(14) . . ?
O1 Nd1 O10 117.07(10) . . ?
O12 Nd1 O10 64.90(10) . . ?
O13 Nd1 O10 52.28(10) 4_575 . ?
O2 Nd1 O6 68.89(15) . . ?
O3 Nd1 O6 67.89(13) . . ?
O1 Nd1 O6 72.94(11) . . ?
O12 Nd1 O6 127.38(11) . . ?
O13 Nd1 O6 66.15(11) 4_575 . ?
O10 Nd1 O6 87.10(11) . . ?
O2 Nd1 O5 77.35(17) . . ?
O3 Nd1 O5 84.81(14) . . ?
O1 Nd1 O5 116.95(10) . . ?
O12 Nd1 O5 51.52(10) . . ?
O13 Nd1 O5 151.08(10) 4_575 . ?
O10 Nd1 O5 114.48(10) . . ?
O6 Nd1 O5 142.73(11) . . ?
O2 Nd1 O8 64.54(15) . . ?
O3 Nd1 O8 127.14(15) . . ?
O1 Nd1 O8 51.08(10) . . ?
O12 Nd1 O8 115.69(10) . . ?
O13 Nd1 O8 111.42(10) 4_575 . ?
O10 Nd1 O8 149.79(10) . . ?
O6 Nd1 O8 110.48(10) . . ?
O5 Nd1 O8 66.04(10) . . ?
O2 Nd1 Cl1 137.23(12) . . ?
O3 Nd1 Cl1 142.67(10) . . ?
O1 Nd1 Cl1 81.84(8) . . ?
O12 Nd1 Cl1 78.46(8) . . ?
O13 Nd1 Cl1 74.92(8) 4_575 . ?
O10 Nd1 Cl1 76.88(8) . . ?
O6 Nd1 Cl1 139.69(8) . . ?
O5 Nd1 Cl1 76.90(8) . . ?
O8 Nd1 Cl1 73.94(8) . . ?
O2 Nd1 B2 95.9(2) . . ?
O3 Nd1 B2 75.56(14) . . ?
O1 Nd1 B2 139.17(12) . . ?
O12 Nd1 B2 25.80(12) . . ?
O13 Nd1 B2 134.71(12) 4_575 . ?
O10 Nd1 B2 88.98(12) . . ?
O6 Nd1 B2 143.42(12) . . ?
O5 Nd1 B2 25.93(12) . . ?
O8 Nd1 B2 90.30(12) . . ?
Cl1 Nd1 B2 73.85(10) . . ?
O12 B1 O8 110.4(4) . 4_576 ?
O12 B1 O4 108.6(4) . . ?
O8 B1 O4 111.0(4) 4_576 . ?
O12 B1 O11 109.3(4) . . ?
O8 B1 O11 108.4(4) 4_576 . ?
O4 B1 O11 109.1(4) . . ?
O13 B2 O5 124.3(4) . . ?
O13 B2 O12 121.5(4) . . ?
O5 B2 O12 114.1(4) . . ?
O13 B2 Nd1 170.5(3) . . ?
O5 B2 Nd1 59.3(2) . . ?
O12 B2 Nd1 55.6(2) . . ?
O10 B3 O1 122.3(4) 4_675 . ?
O10 B3 O8 124.8(4) 4_675 . ?
O1 B3 O8 112.9(4) . . ?
O7 B4 O5 110.0(4) . 4_575 ?
O7 B4 O1 108.6(4) . . ?
O5 B4 O1 110.7(4) 4_575 . ?
O7 B4 O11 109.1(4) . 1_554 ?
O5 B4 O11 109.0(4) 4_575 1_554 ?
O1 B4 O11 109.4(4) . 1_554 ?
O9 B5 O13 112.2(4) . 4_575 ?
O9 B5 O10 112.0(4) . . ?
O13 B5 O10 104.4(4) 4_575 . ?
O9 B5 O11 109.8(4) . 4_575 ?
O13 B5 O11 109.3(4) 4_575 4_575 ?
O10 B5 O11 109.0(4) . 4_575 ?
O4 B6 O6 118.9(4) 3_666 . ?
O4 B6 O7 121.1(4) 3_666 3_665 ?
O6 B6 O7 120.0(4) . 3_665 ?
B3 O1 B4 124.7(4) . . ?
B3 O1 Nd1 101.2(3) . . ?
B4 O1 Nd1 133.9(3) . . ?
B6 O4 B1 121.1(4) 3_666 . ?
B2 O5 B4 120.4(4) . 4_676 ?
B2 O5 Nd1 94.8(3) . . ?
B4 O5 Nd1 137.5(3) 4_676 . ?
B6 O6 Nd1 148.3(3) . . ?
B6 O7 B4 124.5(4) 3_665 . ?
B3 O8 B1 124.2(4) . 4_675 ?
B3 O8 Nd1 94.2(3) . . ?
B1 O8 Nd1 140.4(3) 4_675 . ?
B3 O10 B5 122.5(4) 4_576 . ?
B3 O10 Nd1 132.7(3) 4_576 . ?
B5 O10 Nd1 98.6(2) . . ?
B1 O11 B5 120.6(3) . 4_676 ?
B1 O11 B4 116.0(3) . 1_556 ?
B5 O11 B4 121.9(3) 4_676 1_556 ?
B2 O12 B1 125.6(4) . . ?
B2 O12 Nd1 98.6(3) . . ?
B1 O12 Nd1 135.6(3) . . ?
B2 O13 B5 120.2(4) . 4_676 ?
B2 O13 Nd1 136.1(3) . 4_676 ?
B5 O13 Nd1 101.7(3) 4_676 4_676 ?
 
_refine_diff_density_max    1.799
_refine_diff_density_min   -1.682
_refine_diff_density_rms    0.166

_shelxl_version_number 2014-3

_shelx_res_file
;
TITL save in P2(1)/n
CELL 0.71073   8.1867  14.5421   9.8317  90.000  90.281  90.000
ZERR   2.00   0.0004   0.0007   0.0005   0.000   0.002   0.000
LATT  1
SYMM 0.5-X, 0.5+Y, 0.5-Z
SFAC Nd B O CL
UNIT 4 24 58 4
TEMP 25

L.S. 100
BOND
acta
FMAP 2
PLAN 20

WGHT    0.020100    8.823201
FVAR       0.09778
ND1   1    0.652317    0.682855    0.306507    11.00000    0.00922    0.00922 =
         0.00532   -0.00032   -0.00051   -0.00055
B1    2    0.554142    0.694293    0.679757    11.00000    0.00661    0.01230 =
         0.00336   -0.00116   -0.00103   -0.00097
B2    2    0.814965    0.749089    0.574364    11.00000    0.00687    0.00801 =
         0.00828    0.00521    0.00157   -0.00040
B3    2    0.811917    0.761384    0.042213    11.00000    0.00901    0.01038 =
         0.00449   -0.00145    0.00075   -0.00048
B4    2    0.550779    0.702706   -0.060872    11.00000    0.00908    0.00957 =
         0.00143    0.00002   -0.00037   -0.00187
B5    2    0.257549    0.692496    0.303286    11.00000    0.00479    0.01354 =
         0.00649   -0.00283   -0.00038    0.00269
B6    2    0.498010    0.444194    0.184844    11.00000    0.01083    0.00629 =
         0.01082   -0.00032   -0.00126   -0.00166
O1    3    0.664243    0.716080    0.051615    11.00000    0.00597    0.01612 =
         0.00402   -0.00108   -0.00088   -0.00081
O2    3    0.868112    0.580139    0.242595    11.00000    0.01849    0.01458 =
         0.17031   -0.01307    0.01836    0.00033
O3    3    0.667572    0.541387    0.451907    11.00000    0.09029    0.01594 =
         0.01549    0.00210    0.00129   -0.00238
O4    3    0.532633    0.595585    0.692139    11.00000    0.02069    0.00996 =
         0.00422   -0.00084    0.00100   -0.00513
O5    3    0.903178    0.741846    0.458037    11.00000    0.00981    0.01323 =
         0.00456   -0.00280   -0.00023   -0.00321
O6    3    0.535912    0.536670    0.180389    11.00000    0.02391    0.00706 =
         0.01202    0.00005   -0.00320   -0.00307
O7    3    0.508153    0.605558   -0.068075    11.00000    0.01846    0.00807 =
         0.00552    0.00213    0.00081   -0.00391
O8    3    0.898499    0.759917    0.160122    11.00000    0.00599    0.01838 =
         0.00643    0.00082   -0.00224   -0.00301
O9    3    0.177333    0.606058    0.291279    11.00000    0.01190    0.01153 =
         0.02385   -0.00276    0.00261   -0.00179
O10   3    0.361522    0.697357    0.425858    11.00000    0.00783    0.01331 =
         0.00542   -0.00041   -0.00036    0.00337
O11   3    0.631473    0.730633    0.808641    11.00000    0.00483    0.01084 =
         0.00219   -0.00039   -0.00006   -0.00280
O12   3    0.661804    0.712514    0.565638    11.00000    0.00760    0.01593 =
         0.00554   -0.00089   -0.00003   -0.00428
O13   3    0.869801    0.790490    0.690419    11.00000    0.00821    0.01348 =
         0.00678   -0.00228    0.00054   -0.00419
O1W   3    0.188956    0.495359    0.075509    11.00000    0.06256    0.08791 =
         0.08309   -0.01568    0.00698    0.00216
O2W   3    0.957879    0.479291    0.492686    10.50000    0.08240    0.09603 =
         0.14929    0.04134   -0.04629   -0.01181
CL1   4    0.602828    0.870338    0.317581    11.00000    0.03100    0.01180 =
         0.04725   -0.00201   -0.00169    0.00230
HKLF 4

REM  save in P2(1)/n
REM R1 =  0.0322 for    2417 Fo > 4sig(Fo)  and  0.0393 for all    2699 data
REM    208 parameters refined using      0 restraints

END

WGHT      0.0186      8.9857

REM Highest difference peak  1.799,  deepest hole -1.682,  1-sigma level  0.166
Q1    1   0.8365  0.5288  0.4209  11.00000  0.05    1.80
Q2    1   0.7530  0.6735  0.3003  11.00000  0.05    1.64
Q3    1   0.8738  0.5772  0.3237  11.00000  0.05    1.19
Q4    1   0.8619  0.5843  0.2061  11.00000  0.05    0.89
Q5    1   0.5341  0.5564  0.0945  11.00000  0.05    0.81
Q6    1   0.6233  0.5529  0.5590  11.00000  0.05    0.61
Q7    1   0.2214  0.5748  0.2261  11.00000  0.05    0.60
Q8    1   0.9795  0.5866  0.2595  11.00000  0.05    0.60
Q9    1   0.9596  0.6736  0.0639  11.00000  0.05    0.59
Q10   1   0.7489  0.8179  0.0428  11.00000  0.05    0.59
Q11   1   0.6631  0.6826  0.0985  11.00000  0.05    0.56
Q12   1   0.2436  0.4567 -0.0212  11.00000  0.05    0.51
Q13   1   0.1950  0.5430  0.3023  11.00000  0.05    0.50
Q14   1   0.4422  0.6891  0.4074  11.00000  0.05    0.50
Q15   1   0.7493  0.7036  0.5717  11.00000  0.05    0.49
Q16   1   0.8682  0.6822  0.2339  11.00000  0.05    0.49
Q17   1   0.6952  0.5033  0.4241  11.00000  0.05    0.49
Q18   1   0.5710  0.8008  0.3428  11.00000  0.05    0.49
Q19   1   0.8365  0.4791  0.5967  11.00000  0.05    0.48
Q20   1   0.5937  0.5517  0.4241  11.00000  0.05    0.46
;
_shelx_res_checksum   33010

_shelx_hkl_file
;
  -1   0   0   -0.07    0.07
   1   0   0    0.13    0.07
   1   0   0    0.02    0.05
   1   0   0   -0.01    0.06
  -1   0   0    0.03    0.04
  -1   0   0    0.00    0.06
   2   0   0    9.14    0.59
  -2   0   0   11.65    0.50
  -2   0   0    9.57    0.60
   2   0   0   11.32    0.60
   2   0   0    9.90    0.46
  -2   0   0   10.77    0.57
   3   0   0   -0.03    0.14
  -3   0   0    0.24    0.28
   3   0   0    0.28    0.27
  -3   0   0    0.00    0.21
  -3   0   0    0.24    0.18
   3   0   0    0.43    0.29
   4   0   0  552.19   17.47
   4   0   0  532.70   17.38
  -4   0   0  562.55   17.36
  -4   0   0  515.51   17.12
  -4   0   0  550.34   17.11
  -4   0   0  558.04   17.48
   5   0   0    0.54    0.47
   5   0   0    0.04    0.49
  -5   0   0    1.07    0.46
  -5   0   0   -0.24    0.49
  -5   0   0    0.53    0.38
  -5   0   0    1.30    0.63
  -5   0   0    0.07    0.44
   6   0   0  248.89    8.58
  -6   0   0  229.54    8.14
  -6   0   0  245.03    8.44
  -6   0   0  249.11    8.09
  -6   0   0  251.24    8.74
  -6   0   0  242.58    8.66
  -7   0   0    0.10    0.94
  -7   0   0   -0.51    0.91
   7   0   0    0.29    0.88
  -7   0   0   -0.05    0.63
  -7   0   0   -0.15    0.58
  -8   0   0   17.67    2.11
  -8   0   0   16.11    1.54
  -8   0   0   16.84    1.50
   9   0   0   -0.18    1.65
  -9   0   0   -0.65    1.53
  -9   0   0   -0.40    0.91
 -10   0   0   75.53    4.94
  10   0   0   69.18    4.96
   1  -1   0  108.30    3.37
  -1  -1   0  107.69    3.41
   1  -1   0  104.67    3.42
   1   1   0   92.01    3.25
  -1   1   0  109.01    3.42
   1   1   0  107.11    3.43
  -2  -1   0  373.62   11.90
  -2  -1   0  382.13   11.88
   2  -1   0  376.09   11.72
  -2  -1   0  375.50   11.61
  -2  -1   0  374.15   11.84
   2  -1   0  368.52   11.78
  -2  -1   0  370.85   11.62
   2  -1   0  379.23   11.88
  -2   1   0  369.83   11.74
  -2   1   0  375.19   11.87
   2   1   0  375.00   11.85
   3  -1   0    0.07    0.30
  -3  -1   0    0.53    0.16
  -3  -1   0    0.44    0.15
   3  -1   0    1.03    0.24
  -3  -1   0    0.67    0.37
   3  -1   0    0.38    0.28
  -3  -1   0    0.53    0.28
  -3   1   0    0.54    0.37
  -3   1   0    1.24    0.30
  -3   1   0    0.79    0.25
   3   1   0    0.58    0.27
   4  -1   0   96.52    3.52
  -4  -1   0   90.26    3.21
   4  -1   0   93.73    3.62
  -4  -1   0   92.32    3.67
   4  -1   0   93.39    3.31
  -4  -1   0  102.93    3.59
  -4  -1   0   92.18    3.62
  -4  -1   0   90.08    3.25
  -4   1   0   97.50    3.46
  -4   1   0   99.71    3.43
   4   1   0  100.70    3.63
  -4   1   0   92.26    3.59
  -5  -1   0   20.90    1.46
   5  -1   0   21.58    1.45
  -5  -1   0   19.72    1.15
   5  -1   0   19.37    1.34
  -5  -1   0   21.07    1.04
  -5  -1   0   20.76    1.49
  -5  -1   0   21.11    1.35
  -5   1   0   21.51    1.27
  -5   1   0   19.24    1.14
  -5   1   0   19.58    1.40
   5   1   0   23.06    1.46
  -5   1   0   20.81    1.27
   6  -1   0   15.01    1.39
  -6  -1   0   15.07    1.38
  -6  -1   0   14.88    1.53
  -6  -1   0   14.34    1.02
  -6  -1   0   14.92    1.12
   6  -1   0   14.96    1.49
  -6  -1   0   12.31    1.56
  -6   1   0   16.66    1.29
  -6   1   0   14.86    1.57
  -6   1   0   12.85    1.23
   6   1   0   16.68    1.44
  -6   1   0   15.85    1.11
  -7  -1   0   34.16    1.81
   7  -1   0   37.38    2.38
   7  -1   0   37.11    2.50
  -7  -1   0   39.38    1.84
  -7  -1   0   35.45    2.48
  -7   1   0   34.95    2.04
  -7   1   0   38.37    2.31
   7   1   0   35.15    2.40
  -7   1   0   37.66    2.49
  -7   1   0   38.82    1.89
  -8  -1   0  153.21    5.48
  -8  -1   0  158.92    5.52
   8  -1   0  146.26    6.30
  -8  -1   0  163.60    6.61
  -8   1   0  154.75    5.65
   8   1   0  154.93    6.49
  -8   1   0  158.67    6.52
  -8   1   0  151.34    5.70
  -9  -1   0   11.72    1.27
   9  -1   0   11.10    2.13
  -9  -1   0   12.70    2.23
   9   1   0   11.19    2.13
  -9   1   0    8.75    1.93
  -9   1   0    9.37    1.36
 -10  -1   0    5.82    2.34
  10  -1   0    4.13    2.21
  10   1   0    2.76    2.18
 -10   1   0    1.45    2.15
 -10   1   0    6.25    1.46
   1  -2   0  114.99    3.90
  -1  -2   0  122.72    3.75
   1  -2   0  115.37    3.95
  -1  -2   0  120.88    3.95
  -1  -2   0  121.90    3.98
  -1   2   0  116.18    3.95
  -1   2   0  125.79    3.94
   1   2   0  119.49    3.98
   1   2   0  129.02    3.97
  -1   2   0  117.44    3.79
  -2  -2   0   91.35    3.11
  -2  -2   0   86.10    3.13
  -2  -2   0   87.66    2.79
   2  -2   0   89.60    2.93
  -2   2   0   86.33    2.91
   2   2   0   91.42    3.15
  -2   2   0   84.55    3.13
   2   2   0   90.05    3.11
  -2   2   0   86.28    3.10
  -3  -2   0   16.43    0.65
  -3  -2   0   16.68    1.05
   3  -2   0   14.39    0.95
  -3  -2   0   16.67    0.97
  -3  -2   0   16.27    0.67
   3  -2   0   17.39    1.03
   3  -2   0   17.92    0.86
  -3  -2   0   17.86    1.03
   3   2   0   14.12    0.95
  -3   2   0   16.57    0.81
  -3   2   0   15.59    1.26
  -3   2   0   15.73    0.90
  -4  -2   0  342.37   10.78
   4  -2   0  321.42   11.06
  -4  -2   0  356.30   11.32
   4  -2   0  347.28   11.29
   4  -2   0  348.90   10.99
  -4  -2   0  333.56   11.33
  -4  -2   0  358.65   11.26
  -4   2   0  351.54   11.28
  -4   2   0  344.14   11.11
   4   2   0  333.15   11.25
  -4   2   0  332.67   11.04
   5  -2   0   80.26    2.98
   5  -2   0   74.59    3.13
  -5  -2   0   77.68    3.23
  -5  -2   0   81.05    3.33
   5  -2   0   80.25    3.33
  -5  -2   0   81.68    2.78
  -5  -2   0   78.95    3.39
  -5   2   0   79.77    3.07
  -5   2   0   73.58    3.24
   5   2   0   82.62    3.35
  -5   2   0   77.30    3.12
  -6  -2   0   42.87    2.45
  -6  -2   0   41.86    2.27
  -6  -2   0   40.38    1.77
  -6  -2   0   40.73    1.72
   6  -2   0   40.56    2.34
  -6  -2   0   40.85    2.42
   6  -2   0   38.18    2.14
   6   2   0   41.15    2.30
  -6   2   0   43.42    2.05
  -6   2   0   39.03    2.07
  -6   2   0   38.78    2.37
  -6   2   0   41.23    1.97
   7  -2   0   56.71    2.92
   7  -2   0   59.56    3.10
  -7  -2   0   58.39    3.20
  -7  -2   0   55.99    2.32
  -7  -2   0   55.15    2.30
  -7   2   0   54.26    2.71
  -7   2   0   57.83    2.57
   7   2   0   58.61    3.16
  -7   2   0   55.86    2.78
   8  -2   0    4.65    1.40
   8  -2   0    5.88    1.35
  -8  -2   0    3.34    1.34
  -8  -2   0    5.12    0.79
  -8  -2   0    6.03    0.91
  -8   2   0    5.30    1.15
  -8   2   0    4.12    1.35
   8   2   0    4.98    1.51
  -8   2   0    5.50    1.09
   9  -2   0   44.80    3.48
  -9  -2   0   48.26    3.70
  -9  -2   0   50.28    2.32
   9   2   0   46.22    3.81
  -9   2   0   46.02    3.58
  -9   2   0   48.99    2.90
  10  -2   0   36.45    3.95
 -10  -2   0   46.13    4.33
 -10   2   0   46.46    4.12
  10   2   0   38.04    4.11
 -10   2   0   41.01    3.03
   0  -3   0    0.19    0.20
   0  -3   0    0.14    0.09
   0  -3   0    0.21    0.12
   0  -3   0   -0.04    0.09
   0   3   0    0.61    0.15
   0   3   0    0.22    0.15
   0   3   0    0.14    0.09
  -1  -3   0  202.73    6.97
   1  -3   0  214.41    7.05
  -1  -3   0  227.88    6.82
   1  -3   0  204.88    6.97
  -1  -3   0  219.31    7.06
  -1   3   0  226.59    7.02
  -1   3   0  226.29    7.06
  -1   3   0  220.16    6.78
   2  -3   0   10.38    0.76
  -2  -3   0   13.08    0.76
  -2  -3   0   11.62    0.43
   2  -3   0   11.97    0.68
  -2  -3   0   11.57    0.80
   2  -3   0   11.47    0.54
  -2   3   0   13.47    0.79
  -2   3   0   10.32    0.53
  -2   3   0   10.99    0.72
   2   3   0   13.57    0.81
   2   3   0   13.18    0.80
  -3  -3   0  419.88   13.00
   3  -3   0  413.21   13.54
  -3  -3   0  432.33   13.54
   3  -3   0  401.95   13.25
   3  -3   0  425.60   13.37
  -3  -3   0  421.19   13.03
  -3   3   0  427.68   13.54
   3   3   0  427.19   13.60
  -3   3   0  408.15   13.24
  -3   3   0  424.29   13.46
   3   3   0  427.29   13.55
   4  -3   0   39.14    1.77
  -4  -3   0   40.84    1.47
   4  -3   0   42.93    1.81
   4  -3   0   40.22    2.00
  -4  -3   0   41.41    2.05
  -4  -3   0   39.97    1.45
  -4  -3   0   44.27    1.99
  -4  -3   0   41.47    2.00
  -4   3   0   43.46    1.94
   4   3   0   42.39    2.00
  -4   3   0   42.10    1.72
  -4   3   0   41.04    1.99
   5  -3   0    8.94    0.96
  -5  -3   0    9.42    0.59
  -5  -3   0    9.06    1.15
  -5  -3   0    9.68    1.15
  -5  -3   0   12.12    1.11
   5  -3   0    9.88    0.92
   5  -3   0   10.13    1.13
  -5   3   0    8.22    1.05
  -5   3   0   11.82    1.09
  -5   3   0    9.05    0.87
  -6  -3   0    9.71    1.41
   6  -3   0    9.50    1.21
  -6  -3   0   11.37    0.78
   6  -3   0   12.15    1.10
  -6  -3   0   12.33    1.47
   6  -3   0   12.45    1.42
  -6  -3   0   10.34    1.44
  -6   3   0   12.34    1.09
  -6   3   0   11.29    1.29
  -6   3   0   11.32    1.46
   6   3   0   10.03    1.35
  -7  -3   0  144.87    4.81
   7  -3   0  139.76    5.48
  -7  -3   0  136.66    4.73
  -7  -3   0  144.15    5.87
   7  -3   0  145.67    5.78
   7   3   0  137.58    5.78
  -7   3   0  137.67    5.33
  -7   3   0  141.85    5.28
  -7   3   0  142.67    5.32
  -8  -3   0   28.11    1.51
   8  -3   0   31.65    2.68
  -8  -3   0   34.36    2.80
   8  -3   0   30.76    2.52
   8   3   0   33.37    2.91
  -8   3   0   29.80    2.28
   9  -3   0   58.28    4.00
  -9  -3   0   62.82    4.17
   9  -3   0   64.57    3.95
  -9   3   0   60.90    3.41
   9   3   0   63.14    4.27
  -9   3   0   56.50    3.98
  10  -3   0    0.45    1.93
 -10  -3   0    0.64    2.11
 -10   3   0    0.71    1.51
 -10   3   0    3.25    2.18
  10   3   0    1.57    2.25
   0  -4   0   47.19    1.68
   0  -4   0   48.04    1.70
   0  -4   0   48.04    1.75
   0   4   0   48.26    1.75
   1  -4   0  148.01    5.00
  -1  -4   0  157.35    4.86
   1  -4   0  147.46    5.10
  -1  -4   0  140.09    4.97
  -1  -4   0  147.24    5.11
  -1   4   0  157.35    5.06
  -1   4   0  149.34    5.13
   1   4   0  165.90    5.06
   1   4   0  149.01    5.12
   1   4   0  147.97    4.83
  -1   4   0  152.08    4.74
   2  -4   0   11.58    0.90
  -2  -4   0   14.11    0.88
  -2  -4   0   15.28    0.97
  -2  -4   0   16.00    0.58
   2  -4   0   16.22    0.97
   2   4   0   16.29    0.94
  -2   4   0   16.68    0.68
   2   4   0   13.80    1.06
  -2   4   0   15.39    0.93
  -2   4   0   15.63    0.93
   3  -4   0    7.45    0.52
  -3  -4   0    7.72    0.80
   3  -4   0    4.10    0.63
   3   4   0    6.55    0.84
  -3   4   0    6.03    0.46
  -3   4   0    5.02    0.66
  -3   4   0    8.18    0.79
   4  -4   0    8.25    0.75
   4  -4   0    9.40    1.00
  -4  -4   0    9.87    1.07
   4  -4   0    8.84    0.83
  -4  -4   0    8.81    0.93
   4   4   0    9.29    0.97
  -4   4   0    8.98    0.68
  -4   4   0    9.10    0.92
   4   4   0    9.80    1.04
  -4   4   0    8.37    0.97
   5  -4   0  200.78    6.78
  -5  -4   0  199.35    6.23
  -5  -4   0  195.55    6.25
   5  -4   0  184.80    6.70
  -5  -4   0  193.99    7.15
  -5  -4   0  202.73    7.10
   5  -4   0  201.87    7.10
  -5   4   0  194.41    6.67
   5   4   0  200.33    7.11
  -5   4   0  208.06    6.98
  -5   4   0  194.71    7.03
   6  -4   0   -0.21    0.75
  -6  -4   0    1.21    0.84
   6  -4   0    0.91    0.66
  -6  -4   0   -1.97    1.02
  -6  -4   0   -0.38    0.93
   6  -4   0    0.19    0.63
  -6  -4   0    0.43    0.30
  -6  -4   0    0.17    0.26
  -6   4   0   -1.06    0.57
   6   4   0   -0.58    0.72
  -6   4   0   -1.38    1.00
  -6   4   0   -0.54    0.64
  -7  -4   0   42.38    1.70
  -7  -4   0   40.95    1.64
   7  -4   0   49.67    2.54
   7  -4   0   43.95    2.79
  -7   4   0   46.28    2.49
   7   4   0   42.89    3.39
  -7   4   0   47.31    2.51
  -7   4   0   42.17    2.31
   8  -4   0    0.60    1.18
  -8  -4   0    1.34    1.31
  -8  -4   0    1.23    0.57
   8  -4   0    2.69    1.39
   8   4   0    1.58    1.34
  -8   4   0    2.20    1.16
   9  -4   0   24.00    2.78
   9  -4   0   21.66    2.54
  -9  -4   0   24.06    3.08
   9   4   0   22.51    3.19
  -9   4   0   23.96    2.50
 -10  -4   0    1.95    2.42
  10  -4   0    1.59    1.91
  10   4   0    2.17    2.28
 -10   4   0   -0.08    1.66
 -10   4   0    1.89    2.10
   0  -5   0    0.45    0.17
   0  -5   0    0.13    0.30
   0  -5   0    0.16    0.17
   0  -5   0    0.42    0.18
   0   5   0   -0.20    0.29
   0   5   0    0.52    0.25
  -1  -5   0  298.73   10.04
   1  -5   0  319.39    9.78
   1  -5   0  316.93   10.25
  -1  -5   0  321.27    9.93
   1  -5   0  303.58   10.06
  -1  -5   0  312.19   10.26
  -1   5   0  321.33   10.26
   1   5   0  332.62   10.06
   1   5   0  319.02   10.28
  -1   5   0  322.28   10.12
   1   5   0  289.47   10.28
  -2  -5   0  179.88    6.11
  -2  -5   0  165.46    6.17
   2  -5   0  169.37    5.92
   2  -5   0  168.24    6.03
  -2  -5   0  191.17    5.64
   2   5   0  154.56    5.61
   2   5   0  185.01    6.14
  -2   5   0  175.89    6.07
   2   5   0  187.48    6.06
  -2   5   0  179.15    5.62
  -2   5   0  191.85    6.06
   3  -5   0  619.83   21.39
   3  -5   0  646.90   21.72
   3  -5   0  691.93   21.92
  -3  -5   0  705.91   21.99
  -3  -5   0  636.30   21.82
  -3   5   0  725.09   21.95
  -3   5   0  701.75   21.47
   3   5   0  719.24   21.93
  -3   5   0  730.17   21.89
   3   5   0  716.10   21.99
   4  -5   0   10.47    0.79
  -4  -5   0   10.93    1.08
  -4  -5   0   10.86    1.14
   4  -5   0    8.67    1.08
   4  -5   0   10.91    0.97
   4   5   0   10.73    1.17
   4   5   0    9.52    1.03
  -4   5   0    9.81    1.02
  -4   5   0   10.38    0.74
  -4   5   0   10.25    1.06
  -5  -5   0    8.05    1.09
   5  -5   0    9.37    1.20
   5  -5   0    9.95    1.07
  -5  -5   0    8.60    1.18
   5  -5   0    8.13    0.89
  -5  -5   0    8.31    1.14
  -5   5   0    8.28    0.87
  -5   5   0   10.20    1.19
   5   5   0    8.24    1.19
  -5   5   0   11.44    1.24
   5   5   0    9.80    1.29
   6  -5   0   32.21    2.09
   6  -5   0   29.70    1.76
  -6  -5   0   32.21    2.22
   6  -5   0   30.42    1.90
  -6   5   0   24.56    2.39
  -6   5   0   29.37    1.67
   6   5   0   31.67    2.15
  -6   5   0   30.70    1.99
   7  -5   0  116.67    4.63
   7  -5   0  101.19    6.11
  -7  -5   0  119.06    5.24
  -7   5   0  121.05    4.79
  -7   5   0  117.45    4.51
   7   5   0  118.93    5.24
   8  -5   0    3.47    1.21
  -8  -5   0    2.51    1.53
   8  -5   0    1.35    1.33
  -8   5   0    2.52    1.24
   8   5   0   -1.63    1.40
  -9  -5   0   45.11    3.97
   9  -5   0   42.83    3.49
   9  -5   0   48.30    3.31
  -9   5   0   44.80    3.19
   9   5   0   41.31    3.75
  10  -5   0    2.57    2.01
  10  -5   0    2.00    2.15
 -10  -5   0   -0.82    2.37
  10   5   0    0.29    2.13
 -10   5   0    4.55    1.88
   0  -6   0   20.43    0.97
   0  -6   0   16.32    1.15
   0  -6   0   21.55    0.89
   0   6   0   15.33    1.13
   0   6   0   19.04    0.99
  -1  -6   0  260.07    8.48
   1  -6   0  262.13    8.53
   1  -6   0  255.98    8.74
   1  -6   0  273.26    8.22
  -1  -6   0  270.84    8.38
  -1  -6   0  256.79    8.76
   1   6   0  257.03    8.74
  -1   6   0  255.90    8.73
  -1   6   0  258.02    8.55
   1   6   0  264.93    8.55
   2  -6   0   49.50    2.31
  -2  -6   0   57.02    2.26
   2  -6   0   53.53    2.20
  -2  -6   0   60.91    1.92
   2  -6   0   50.05    1.76
  -2  -6   0   50.99    2.34
   2   6   0   55.70    2.43
   2   6   0   53.17    1.94
  -2   6   0   58.56    2.31
  -2   6   0   49.69    1.78
   2   6   0   61.26    2.34
  -2   6   0   48.65    2.35
   3  -6   0   42.49    2.02
  -3  -6   0   45.73    2.13
  -3  -6   0   48.50    2.30
   3  -6   0   46.64    2.21
  -3  -6   0   47.10    1.59
  -3   6   0   50.04    2.18
   3   6   0   49.06    2.29
   3   6   0   46.86    2.20
  -3   6   0   50.52    2.26
   4  -6   0   36.89    1.92
   4  -6   0   42.95    2.17
  -4  -6   0   42.86    2.23
  -4  -6   0   39.82    2.06
  -4   6   0   39.77    1.67
   4   6   0   40.20    2.21
   4   6   0   44.08    2.19
  -4   6   0   40.87    2.08
  -4   6   0   41.99    2.18
  -5  -6   0   67.79    3.40
   5  -6   0   77.77    3.30
  -5  -6   0   82.09    3.64
   5  -6   0   81.95    3.53
   5  -6   0   79.33    3.01
  -5   6   0   80.09    3.53
   5   6   0   83.67    3.61
  -5   6   0   87.22    3.45
   5   6   0   75.22    3.58
   6  -6   0   44.22    2.11
   6  -6   0   40.64    2.53
  -6  -6   0   45.28    2.72
   6   6   0   40.83    2.63
  -6   6   0   43.93    2.10
  -6   6   0   43.69    2.43
   7  -6   0   22.66    1.78
   7  -6   0   20.33    2.15
  -7  -6   0   17.86    2.12
  -7   6   0   16.06    1.61
   7   6   0   17.12    2.15
  -7   6   0   19.23    1.97
   8  -6   0    0.29    1.43
  -8  -6   0    1.89    1.46
   8  -6   0    2.15    1.15
  -8   6   0    0.22    1.20
   8   6   0    0.27    1.41
  -8   6   0    1.11    1.26
   9  -6   0    8.38    2.00
   9  -6   0    9.28    1.75
  -9  -6   0    5.64    2.10
  -9   6   0    8.34    1.84
   9   6   0    7.76    2.28
  10  -6   0   66.87    4.81
 -10  -6   0   67.13    5.45
  10   6   0   69.58    5.14
 -10   6   0   59.81    4.25
   0  -7   0    0.56    0.29
   0  -7   0    0.17    0.23
   0  -7   0    0.62    0.25
   0  -7   0    0.70    0.45
   0   7   0    0.69    0.48
   0   7   0    1.00    0.34
   1  -7   0  160.14    5.45
  -1  -7   0  152.04    5.70
   1  -7   0  157.98    5.73
  -1  -7   0  165.55    5.30
   1  -7   0  163.91    5.11
  -1  -7   0  160.08    5.39
  -1   7   0  158.05    5.47
   1   7   0  165.97    5.48
   1   7   0  158.82    5.32
   1   7   0  157.50    5.71
  -1   7   0  153.37    5.67
  -2  -7   0  246.59    8.14
   2  -7   0  244.25    8.35
  -2  -7   0  256.60    7.80
   2  -7   0  237.14    8.10
  -2  -7   0  232.61    8.33
  -2   7   0  247.85    8.19
  -2   7   0  241.01    8.38
   2   7   0  236.03    8.19
   2   7   0  243.36    7.83
   2   7   0  252.13    8.42
  -3  -7   0   60.04    2.81
  -3  -7   0   64.88    2.13
   3  -7   0   62.62    2.81
  -3  -7   0   64.70    2.70
  -3   7   0   67.93    2.74
   3   7   0   52.50    2.13
  -3   7   0   64.64    2.15
   3   7   0   65.52    2.78
   3   7   0   61.27    2.84
  -3   7   0   66.27    2.84
   4  -7   0   48.95    2.44
   4  -7   0   57.95    2.02
  -4  -7   0   55.62    2.76
   4  -7   0   50.59    2.65
  -4  -7   0   53.78    2.56
   4   7   0   57.86    2.69
  -4   7   0   54.52    2.66
  -4   7   0   58.22    2.61
   4   7   0   56.19    2.76
   5  -7   0    0.05    0.47
   5  -7   0    1.14    0.83
   5  -7   0   -0.65    0.74
  -5  -7   0   -0.46    0.69
  -5  -7   0   -0.78    0.70
  -5   7   0    0.81    0.52
   5   7   0    1.34    0.83
   5   7   0   -2.13    1.01
  -5   7   0   -0.31    0.93
  -5   7   0   -0.64    0.62
   6  -7   0   19.70    1.38
   6  -7   0   17.05    1.87
  -6  -7   0   17.56    2.02
   6   7   0   17.42    2.02
  -6   7   0   18.48    1.71
  -6   7   0   16.26    1.37
   7  -7   0   13.71    1.80
  -7  -7   0    9.35    1.76
   7  -7   0   12.84    1.60
  -7   7   0   13.44    1.66
   7   7   0   11.45    1.79
  -7   7   0   12.63    1.56
   8  -7   0   73.16    3.55
  -8  -7   0   69.49    4.31
   8  -7   0   76.59    4.30
  -8   7   0   77.70    3.99
   8   7   0   73.23    4.42
   9  -7   0    5.56    2.01
  -9  -7   0   -1.56    1.95
   9  -7   0    2.65    1.50
  -9   7   0    1.98    1.70
   9   7   0    1.75    2.12
   0  -8   0  146.79    5.48
   0  -8   0  151.06    4.91
   0  -8   0  151.44    5.06
   0   8   0  140.18    5.40
   0   8   0  145.55    5.07
  -1  -8   0    9.29    0.86
   1  -8   0    7.62    1.00
  -1  -8   0    7.48    0.99
   1  -8   0    8.96    0.50
  -1  -8   0    8.73    0.81
   1  -8   0    9.80    0.79
  -1   8   0    8.01    0.83
   1   8   0    8.29    0.82
   1   8   0    8.02    1.06
  -1   8   0    6.97    0.93
   1   8   0    8.15    0.73
   2  -8   0   29.61    1.82
  -2  -8   0   30.57    1.84
  -2  -8   0   34.26    1.65
   2  -8   0   31.64    1.60
  -2  -8   0   33.51    1.34
  -2   8   0   27.26    1.81
  -2   8   0   33.34    1.68
   2   8   0   31.49    1.41
   2   8   0   32.62    1.70
   2   8   0   31.21    1.89
  -3  -8   0    3.24    0.35
  -3  -8   0    3.41    0.61
   3  -8   0    2.45    0.56
  -3  -8   0    3.86    0.76
   3  -8   0    1.59    0.65
   3   8   0    2.40    0.64
  -3   8   0    3.35    0.72
  -3   8   0    2.63    0.83
   3   8   0    3.20    0.91
   3   8   0    3.49    0.42
  -4  -8   0   52.73    2.66
   4  -8   0   50.69    2.58
   4  -8   0   41.93    2.35
  -4  -8   0   47.69    2.46
   4   8   0   47.07    2.51
  -4   8   0   51.07    1.81
  -4   8   0   49.40    2.66
  -4   8   0   50.76    2.44
   4   8   0   45.69    2.67
  -5  -8   0    8.13    1.35
   5  -8   0    9.59    0.99
   5  -8   0   10.63    1.45
  -5   8   0    7.33    1.75
  -5   8   0    6.42    0.79
  -5   8   0    9.15    1.18
   5   8   0    9.64    1.37
  -6  -8   0  127.08    5.37
   6  -8   0  120.56    5.18
   6  -8   0  124.08    4.39
   6   8   0  107.18    5.40
  -6   8   0  130.19    4.48
  -6   8   0  113.41    5.50
  -7  -8   0   -0.01    1.34
   7  -8   0    1.50    1.26
   7  -8   0    0.78    0.84
   7   8   0   -0.72    1.25
  -7   8   0   -0.37    0.96
  -7   8   0    1.13    1.10
   8  -8   0    8.95    1.47
  -8  -8   0    7.19    1.94
   8  -8   0    6.15    1.75
   8   8   0    6.22    1.87
  -8   8   0   12.34    1.85
   9  -8   0   -4.17    1.94
  -9  -8   0   -0.94    2.10
  -9   8   0   -0.43    1.74
   9   8   0    4.78    1.99
   0  -9   0    0.22    0.31
   0  -9   0   -0.23    0.59
   0  -9   0    0.12    0.40
   0  -9   0   -0.14    0.38
   0   9   0    0.46    0.61
   0   9   0    0.20    0.39
   1  -9   0   12.16    0.98
   1  -9   0   12.59    1.30
  -1  -9   0   11.89    0.88
  -1  -9   0   11.38    1.00
  -1  -9   0   12.38    1.30
   1  -9   0   12.76    0.64
   1  -9   0   11.24    0.73
  -1  -9   0   11.05    0.91
  -1   9   0   13.12    1.04
   1   9   0   12.51    0.93
   1   9   0   10.94    1.26
  -1   9   0   11.05    1.28
  -2  -9   0   78.60    2.80
   2  -9   0   73.72    3.37
  -2  -9   0   73.75    3.39
  -2  -9   0   78.32    3.07
   2  -9   0   78.00    3.10
   2   9   0   72.94    3.40
  -2   9   0   75.88    3.37
   2   9   0   72.86    2.84
   2   9   0   79.94    3.18
  -2   9   0   81.41    3.17
  -3  -9   0   56.73    1.98
  -3  -9   0   52.13    2.70
   3  -9   0   50.98    2.45
  -3  -9   0   56.55    2.54
   3  -9   0   51.23    2.70
   3   9   0   53.92    2.58
   3   9   0   52.58    2.87
  -3   9   0   56.79    2.55
  -3   9   0   49.62    2.73
   4  -9   0   45.13    2.57
  -4  -9   0   44.52    2.42
  -4  -9   0   44.65    2.61
  -4   9   0   46.05    2.41
  -4   9   0   42.14    2.64
   4   9   0   44.67    2.48
   5  -9   0    1.02    0.98
  -5  -9   0    1.70    0.94
  -5   9   0    0.64    0.45
  -5   9   0    1.04    0.81
   5   9   0    1.17    0.89
  -6  -9   0   -0.34    1.07
   6  -9   0    1.86    1.21
   6  -9   0    1.05    0.67
  -6   9   0    0.65    0.98
  -6   9   0   -0.63    0.84
   6   9   0    2.17    1.17
   7  -9   0   10.14    1.20
  -7  -9   0   14.11    2.01
   7  -9   0    9.04    1.73
   7   9   0   10.02    1.80
  -7   9   0   17.47    2.18
   8  -9   0   58.01    4.00
  -8  -9   0   49.78    4.18
   8   9   0   56.62    4.12
  -8   9   0   57.99    3.66
  -9  -9   0    5.71    2.51
   9  -9   0    9.87    2.43
   9   9   0    5.75    2.19
  -9   9   0    9.63    2.23
   0 -10   0   98.58    3.73
   0 -10   0  105.33    3.57
   0 -10   0  101.65    4.34
   0 -10   0  100.48    3.69
   0  10   0  101.26    4.23
   0  10   0   98.24    3.77
  -1 -10   0  107.18    4.59
  -1 -10   0  110.79    4.18
   1 -10   0  110.64    4.16
  -1 -10   0  119.50    4.05
  -1 -10   0  117.46    4.10
   1 -10   0  107.35    4.58
   1 -10   0  114.24    3.75
   1 -10   0  115.22    4.01
  -1  10   0  116.12    4.26
  -1  10   0  111.05    4.57
   1  10   0  108.57    4.58
   1  10   0  110.76    4.09
  -2 -10   0    7.81    1.03
   2 -10   0    9.10    1.07
   2 -10   0    6.55    1.07
  -2 -10   0    6.80    0.98
  -2 -10   0    6.10    1.03
  -2 -10   0    6.90    0.71
  -2  10   0    7.41    0.96
   2  10   0    6.48    0.76
   2  10   0    6.80    1.19
   2  10   0    5.66    0.89
  -2  10   0    7.27    1.17
  -3 -10   0   31.72    2.18
   3 -10   0   37.63    2.25
   3 -10   0   28.67    1.95
  -3 -10   0   32.77    1.40
  -3 -10   0   33.27    1.91
   3  10   0   31.13    1.56
  -3  10   0   28.57    2.27
   3  10   0   30.08    2.42
   3  10   0   33.52    2.00
  -3  10   0   34.77    1.97
  -4 -10   0   13.34    1.65
   4 -10   0   12.49    1.64
  -4 -10   0   12.08    0.67
  -4 -10   0   11.83    1.59
   4  10   0   12.55    1.54
  -4  10   0   12.46    1.45
  -5 -10   0   92.15    4.42
   5 -10   0   91.85    4.30
  -5  10   0   87.70    4.01
   5  10   0   92.02    4.23
  -6 -10   0   38.78    3.04
   6 -10   0   39.66    2.96
  -6  10   0   45.84    2.75
  -6  10   0   39.44    1.71
   6  10   0   38.26    2.87
  -7 -10   0    1.63    1.53
   7 -10   0    0.38    1.38
  -7  10   0    1.94    1.39
   7  10   0    0.82    1.49
   8 -10   0    1.23    1.82
  -8 -10   0   -0.39    1.91
   8  10   0    1.00    1.76
  -8  10   0    2.23    1.59
   9 -10   0   14.04    2.76
  -9  10   0   19.22    2.72
   0 -11   0    0.60    0.53
   0 -11   0   -0.30    0.43
   0 -11   0    0.89    0.87
   0 -11   0    0.21    0.53
   0  11   0    1.50    0.89
   0  11   0    0.18    0.52
  -1 -11   0   54.71    2.47
   1 -11   0   55.96    2.96
   1 -11   0   54.91    2.13
   1 -11   0   53.43    2.49
  -1 -11   0   57.73    2.32
  -1 -11   0   54.34    2.35
   1 -11   0   56.86    2.01
  -1 -11   0   52.57    2.92
   1  11   0   46.08    2.97
  -1  11   0   53.02    2.98
   1  11   0   56.73    2.42
  -1  11   0   57.70    2.52
  -2 -11   0   38.52    2.09
   2 -11   0   35.98    2.36
  -2 -11   0   39.60    1.97
  -2 -11   0   34.40    2.40
   2 -11   0   33.71    2.02
  -2 -11   0   38.48    1.71
  -2  11   0   34.76    2.55
   2  11   0   36.33    1.81
  -2  11   0   40.92    2.12
   2  11   0   36.09    3.01
  -3 -11   0   72.32    3.52
   3 -11   0   68.13    3.37
  -3 -11   0   61.78    2.61
  -3 -11   0   66.22    3.00
  -3  11   0   72.05    3.13
   3  11   0   64.27    3.12
   3  11   0   62.26    2.65
   4 -11   0   -0.27    0.94
  -4 -11   0    0.67    0.38
   4  11   0    0.11    0.44
   4  11   0    0.40    0.85
   5 -11   0    3.31    1.30
  -5 -11   0    3.43    1.34
  -5  11   0    4.32    1.19
   5  11   0    2.45    1.15
  -6 -11   0    2.04    1.44
   6 -11   0    4.07    1.52
  -6  11   0    0.76    1.19
   6  11   0    1.60    1.33
   7 -11   0   41.33    3.36
  -7 -11   0   42.80    3.63
   7  11   0   37.86    3.37
  -7  11   0   43.16    3.10
  -8 -11   0   -3.03    1.93
   8 -11   0   -1.51    1.91
  -8  11   0    2.01    1.74
   8  11   0    2.89    2.00
   0 -12   0    0.58    0.63
   0 -12   0    0.67    0.48
   0 -12   0    1.09    0.95
   0 -12   0    1.63    0.65
   0  12   0    1.15    0.68
   1 -12   0   62.45    3.30
  -1 -12   0   59.18    2.72
   1 -12   0   62.43    2.24
   1 -12   0   56.18    2.77
  -1 -12   0   60.33    3.29
  -1 -12   0   65.59    2.64
  -1 -12   0   64.26    2.59
   1 -12   0   59.62    2.40
   1  12   0   64.33    2.72
  -1  12   0   61.00    2.79
  -2 -12   0    6.79    1.27
  -2 -12   0    5.18    0.87
   2 -12   0    6.76    1.38
  -2 -12   0    5.74    0.74
  -2 -12   0    4.40    0.96
  -2  12   0    3.79    0.86
   2  12   0    5.73    0.84
  -3 -12   0   18.81    1.17
  -3 -12   0   21.93    3.18
   3 -12   0   17.03    1.96
  -3 -12   0   18.00    1.73
  -3 -12   0   18.77    1.74
  -3  12   0   17.29    1.74
   3  12   0   16.16    1.38
  -4 -12   0    1.84    1.21
   4 -12   0    2.13    1.18
  -4 -12   0   -0.68    0.97
   4  12   0    1.16    1.03
  -4  12   0    0.47    0.99
   4  12   0    1.29    0.52
   4  12   0    2.93    0.77
  -5 -12   0   48.95    3.27
   5 -12   0   46.22    3.25
   5  12   0   41.45    3.00
  -5  12   0   47.23    2.87
   6 -12   0    6.05    1.71
  -6 -12   0    6.23    1.71
   6  12   0    3.68    1.50
  -6  12   0    5.84    1.58
   7 -12   0   20.84    2.72
  -7 -12   0   17.58    2.77
  -7  12   0   14.32    2.00
   7  12   0   17.54    2.52
   8 -12   0   -0.40    2.10
  -8 -12   0    5.14    2.46
  -8  12   0    0.01    1.89
   8  12   0    3.08    2.14
   0 -13   0    1.52    0.75
   0 -13   0   -0.36    1.12
   0 -13   0   -0.96    0.71
   0 -13   0    0.28    0.54
   0  13   0   -0.09    0.70
  -1 -13   0   45.97    2.16
   1 -13   0   43.39    1.72
   1 -13   0   42.31    2.93
  -1 -13   0   41.10    2.29
  -1 -13   0   40.24    2.94
  -1 -13   0   48.28    2.15
  -1  13   0   47.14    2.42
   1  13   0   45.03    2.27
   2 -13   0    9.98    1.75
  -2 -13   0   13.97    1.91
  -2 -13   0   13.53    1.15
  -2 -13   0    9.98    1.38
  -2 -13   0   11.33    1.52
  -2  13   0   13.67    1.57
   2  13   0   12.42    1.40
  -3 -13   0   34.64    1.66
  -3 -13   0   23.31    2.64
   3 -13   0   27.66    2.57
  -3 -13   0   30.56    2.20
  -3 -13   0   35.77    2.33
  -3  13   0   30.86    2.19
   3  13   0   32.22    1.91
  -4 -13   0   20.87    2.17
  -4 -13   0   21.39    2.50
   4 -13   0   21.24    2.46
   4  13   0   17.61    1.52
  -4  13   0   17.26    2.04
   4  13   0   21.95    1.42
  -5 -13   0    1.26    1.51
  -5 -13   0    1.37    1.33
   5 -13   0    2.45    1.64
   5  13   0    2.00    1.40
  -5  13   0    2.15    1.18
  -6 -13   0    6.01    1.92
  -6 -13   0    3.83    1.69
   6 -13   0    6.30    2.03
  -6  13   0    4.87    1.57
   6  13   0    3.37    1.73
  -7 -13   0   33.25    3.89
   7 -13   0   28.53    3.77
  -7 -13   0   30.11    3.66
  -7  13   0   33.55    3.33
   7  13   0   31.11    3.67
   0 -14   0  125.82    5.75
   0 -14   0  123.34    4.80
   0 -14   0  133.68    4.58
   0  14   0  132.52    5.05
   1 -14   0    0.38    0.43
  -1 -14   0    1.31    1.29
   1 -14   0    1.28    1.23
  -1 -14   0    0.67    0.75
  -1 -14   0    1.50    0.86
  -1 -14   0    0.22    0.86
  -1  14   0    0.67    0.91
   1  14   0    1.45    0.81
  -2 -14   0    4.99    0.88
  -2 -14   0    5.66    1.55
   2 -14   0    4.33    1.55
  -2 -14   0    5.93    1.12
  -2 -14   0    6.79    1.15
  -2  14   0    6.71    1.19
   2  14   0    5.41    1.06
  -3 -14   0    2.94    1.12
  -3 -14   0    1.65    1.53
  -3 -14   0    3.48    0.76
   3 -14   0    1.45    1.37
   3  14   0    0.98    1.00
  -3  14   0    1.32    0.99
   4 -14   0   23.14    2.84
  -4 -14   0   23.60    2.72
  -4 -14   0   20.03    2.35
  -4  14   0   18.10    2.12
   4  14   0   18.49    1.69
  -5 -14   0    1.90    1.51
   5 -14   0    3.86    1.82
  -5 -14   0    5.15    1.89
  -5  14   0    4.66    1.52
  -6 -14   0   46.38    4.16
  -6 -14   0   50.41    3.74
   6 -14   0   52.46    4.30
  -6  14   0   53.43    3.61
  -7 -14   0    8.56    2.79
  -7 -14   0    8.76    2.32
   7 -14   0   16.98    2.85
  -7  14   0   14.18    2.55
   0 -15   0    1.82    0.97
   0 -15   0   -0.61    1.50
   0  15   0    1.72    0.97
  -1 -15   0    6.66    0.96
  -1 -15   0    2.57    1.73
  -1 -15   0    6.98    1.23
   1 -15   0    5.69    1.59
   1  15   0    7.29    1.19
  -1  15   0    5.45    1.26
  -2 -15   0   83.51    3.50
  -2 -15   0   86.57    4.75
   2 -15   0   89.79    4.76
  -2 -15   0   84.20    3.66
  -2 -15   0   81.57    3.91
   2  15   0   88.19    3.80
  -2  15   0   88.57    4.04
   3 -15   0    0.35    1.49
  -3 -15   0   -1.22    1.52
  -3 -15   0    1.19    1.15
   3  15   0    0.64    1.06
  -3  15   0    2.33    1.22
  -4 -15   0   24.25    2.92
  -4 -15   0   20.36    2.68
   4 -15   0   24.98    2.93
  -4  15   0   23.97    2.44
  -5 -15   0    4.29    1.75
  -5 -15   0   -0.04    2.08
   5 -15   0    1.20    2.05
  -5  15   0    0.48    1.35
   6 -15   0   25.79    3.27
  -6 -15   0   25.61    3.43
  -6 -15   0   25.72    3.56
  -6  15   0   26.30    3.15
   0 -16   0   91.60    5.00
   0 -16   0   89.95    3.87
   0  16   0   95.94    4.21
  -1 -16   0   17.32    2.53
  -1 -16   0   14.90    2.07
   1 -16   0   15.19    2.27
   1  16   0   19.08    2.04
  -1  16   0   18.02    2.19
  -2 -16   0   12.23    2.14
  -2 -16   0    7.87    1.55
   2 -16   0   10.64    2.18
   2  16   0    9.63    1.57
  -2  16   0    8.03    1.57
   3 -16   0    5.21    1.94
  -3 -16   0    2.95    1.92
   3  16   0    3.75    1.37
  -3  16   0    6.94    1.62
   4 -16   0   54.95    4.08
  -4 -16   0   51.51    4.39
  -4 -16   0   42.17    3.54
  -4  16   0   46.20    3.43
  -5 -16   0   16.70    2.95
   5 -16   0   13.52    2.72
  -5  16   0   13.29    2.22
   0 -17   0    0.45    1.88
   0  17   0    1.03    1.25
  -1 -17   0    3.30    2.08
   1 -17   0    4.17    2.01
  -1  17   0    8.10    1.59
   1  17   0    7.93    1.54
  -2 -17   0   14.37    1.97
   2 -17   0   13.75    2.41
  -2 -17   0   11.41    2.63
   2  17   0   15.99    1.98
  -2  17   0   12.97    1.95
   3 -17   0   40.67    3.86
  -3 -17   0   35.23    3.93
  -3 -17   0   34.26    3.06
  -3  17   0   33.30    3.07
  -4 -17   0    4.81    2.38
  -4 -17   0   -0.52    1.74
   4 -17   0    0.26    2.20
  -4  17   0    2.24    1.72
   0 -18   0   13.06    2.70
   0  18   0   16.61    2.11
   1 -18   0   27.33    3.24
  -1 -18   0   29.72    3.48
  -1  18   0   26.18    2.87
   1  18   0   26.80    2.93
   2 -18   0    3.60    2.33
  -2 -18   0    0.24    2.31
  -2  18   0    1.61    1.65
   3 -18   0    4.14    2.34
  -3 -18   0    3.97    2.54
  -3  18   0    0.24    1.84
 -10   0   1   -1.83    2.12
 -10   0   1    0.50    1.65
  10   0  -1   -1.52    2.06
  -9   0   1   45.16    2.61
   9   0  -1   47.57    3.66
  -9   0   1   36.00    3.48
   8   0  -1   -1.24    1.42
  -8   0   1   -1.11    0.90
  -8   0   1    0.88    0.92
  -8   0   1    0.27    1.14
  -7   0   1    5.03    0.92
  -7   0   1    5.57    1.24
   7   0  -1    4.89    1.22
  -7   0   1    5.53    1.13
  -7   0   1    6.00    0.84
  -6   0   1    0.00    0.44
  -6   0   1    0.51    0.50
  -6   0   1    0.46    0.69
   6   0  -1   -0.61    0.69
  -6   0   1   -0.23    0.76
  -6   0   1    1.16    0.59
   5   0  -1  145.19    5.74
  -5   0   1  157.19    5.33
  -5   0   1  164.77    5.61
  -5   0   1  156.93    5.72
  -5   0   1  163.82    5.83
  -5   0   1  158.96    5.40
  -4   0   1   -0.05    0.34
  -4   0   1   -0.04    0.24
  -4   0   1   -0.43    0.42
  -4   0   1   -0.09    0.37
  -4   0   1    0.03    0.28
   4   0  -1   -0.06    0.41
   3   0  -1  507.37   15.43
   3   0  -1  424.89   15.41
  -3   0   1  501.39   15.45
  -3   0   1  449.08   15.30
  -3   0   1  503.95   15.41
  -3   0   1  502.97   15.38
  -3   0   1  504.50   15.25
   2   0  -1    0.00    0.20
  -2   0   1    0.13    0.19
  -2   0   1   -0.11    0.18
  -2   0   1   -0.11    0.13
  -2   0   1   -0.07    0.16
   2   0  -1   -0.07    0.17
  -1   0   1  140.32    4.51
   1   0  -1  142.31    4.54
   1   0  -1  141.72    4.59
  -1   0   1  143.06    4.55
  -1   0  -1  252.09    7.73
  -1   0  -1  240.93    7.75
   1   0   1  238.81    7.63
   1   0   1  246.06    7.75
   2   0   1    0.03    0.14
   2   0   1    0.06    0.21
   2   0   1   -0.18    0.12
  -2   0  -1    0.06    0.11
  -2   0  -1    0.00    0.18
  -2   0  -1    0.17    0.17
   3   0   1   17.34    0.95
   3   0   1   16.65    1.03
   3   0   1   18.51    0.80
  -3   0  -1   17.04    0.96
  -3   0  -1   16.13    1.14
  -3   0  -1   19.16    0.83
  -4   0  -1   -0.01    0.40
   4   0   1    0.37    0.32
   4   0   1    0.25    0.22
  -4   0  -1   -0.06    0.28
  -4   0  -1    0.41    0.39
   4   0   1    0.22    0.40
  -5   0  -1  212.04    6.84
  -5   0  -1  206.69    7.31
   5   0   1  199.87    7.26
  -5   0  -1  204.17    7.15
   5   0   1  211.69    7.17
   6   0   1    0.59    0.59
  -6   0  -1   -0.35    0.43
  -6   0  -1    0.34    0.63
   6   0   1    0.51    0.63
   6   0   1   -0.31    0.42
  -6   0  -1    0.34    0.66
  -6   0  -1   -0.61    0.77
  -7   0  -1   19.11    1.95
  -7   0  -1   19.02    1.33
  -7   0  -1   17.48    1.24
   7   0   1   20.56    1.78
  -8   0  -1    0.42    0.73
   8   0   1   -1.03    1.12
  -8   0  -1   -0.83    0.76
  -8   0  -1    0.85    1.28
  -9   0  -1    8.57    1.17
  -9   0  -1    4.94    1.83
   9   0   1    8.76    1.80
  10   0   1    1.88    2.14
 -10   0  -1   -4.46    1.85
  10  -1  -1    0.75    2.17
 -10  -1   1   -0.01    2.20
 -10   1   1   -0.05    1.99
  10   1  -1    1.46    2.08
 -10   1   1    1.57    1.54
   9  -1  -1   19.75    2.81
  -9  -1   1   13.22    1.45
  -9  -1   1   14.57    2.26
  -9   1   1   17.31    2.45
  -9   1   1   15.70    2.07
   9   1  -1   16.34    2.37
  -8  -1   1   26.08    2.55
  -8  -1   1   23.43    1.86
  -8  -1   1   27.06    1.79
   8  -1  -1   22.15    2.48
  -8   1   1   23.81    1.92
  -8   1   1   21.99    2.42
   8   1  -1   22.95    2.53
  -8   1   1   24.71    2.01
  -7  -1   1   90.44    3.46
   7  -1  -1   84.89    4.07
  -7  -1   1   91.05    4.20
  -7  -1   1   78.70    3.44
   7   1  -1   88.68    4.18
  -7   1   1   92.04    3.57
  -7   1   1   91.47    3.81
  -7   1   1   88.17    3.67
  -7   1   1   99.72    4.23
  -6  -1   1    3.13    0.94
  -6  -1   1    2.42    0.59
  -6  -1   1    1.47    0.73
   6  -1  -1    1.87    0.80
  -6  -1   1    2.94    0.58
   6  -1  -1    1.73    0.81
  -6  -1   1    1.40    0.65
  -6   1   1    2.83    0.66
  -6   1   1    1.94    0.58
   6   1  -1    2.77    0.93
  -6   1   1    3.23    0.87
  -6   1   1    1.99    0.56
  -6   1   1    1.84    0.79
  -5  -1   1   20.40    1.35
  -5  -1   1   21.14    1.08
   5  -1  -1   23.26    1.48
   5  -1  -1   17.94    1.40
  -5  -1   1   22.30    1.52
  -5  -1   1   24.11    1.50
  -5   1   1   19.90    1.20
  -5   1   1   18.46    1.39
  -5   1   1   21.60    1.18
   5   1  -1   19.61    1.52
  -5   1   1   20.82    1.26
   4  -1  -1   13.22    1.01
  -4  -1   1   12.33    0.78
   4  -1  -1   11.33    1.02
  -4  -1   1   14.02    1.08
  -4  -1   1   14.82    0.79
  -4  -1   1   14.48    1.06
  -4  -1   1   14.87    0.99
  -4   1   1   14.39    0.83
   4   1  -1   13.62    1.12
  -4   1   1   14.15    1.05
  -4   1   1   15.92    0.93
  -4   1   1   13.42    0.87
  -3  -1   1  188.06    6.32
   3  -1  -1  188.03    6.26
   3  -1  -1  166.09    6.22
  -3  -1   1  188.46    6.28
  -3  -1   1  191.21    6.06
  -3  -1   1  165.17    6.40
  -3   1   1  191.19    6.13
  -3   1   1  196.64    6.11
   3   1  -1  193.60    6.04
  -3   1   1  187.17    6.24
  -3   1   1  201.95    6.18
   3   1  -1  184.98    6.38
   2  -1  -1   50.52    1.87
   2  -1  -1   45.08    1.94
  -2  -1   1   50.86    1.78
  -2  -1   1   50.83    1.92
  -2  -1   1   49.88    1.94
  -2   1   1   50.08    1.86
  -2   1   1   50.85    1.81
   2   1  -1   51.52    1.77
   2   1  -1   51.29    1.91
  -2   1   1   52.58    1.84
  -2   1   1   50.69    1.84
   1  -1  -1  125.79    3.94
   1  -1  -1  118.83    3.91
  -1  -1   1  120.22    3.92
  -1  -1   1  121.71    4.01
   1  -1  -1  120.53    3.89
  -1  -1   1  122.77    4.03
   1   1  -1  121.15    3.95
  -1   1   1  122.55    3.94
   1   1  -1  121.93    3.92
   1   1  -1  120.37    4.02
  -1   1   1  120.96    3.89
   0  -1   1    1.84    0.20
  -1  -1  -1    3.40    0.27
   1  -1   1    3.19    0.29
  -1  -1  -1    3.80    0.28
  -1  -1  -1    3.02    0.28
   1  -1   1    3.52    0.25
   1  -1   1    3.62    0.29
  -1   1  -1    3.82    0.30
   1   1   1    3.09    0.19
  -1   1  -1    3.49    0.29
  -1   1  -1    3.15    0.25
   1   1   1    3.11    0.27
  -2  -1  -1    1.39    0.27
  -2  -1  -1    1.74    0.17
   2  -1   1    2.32    0.32
  -2  -1  -1    2.74    0.34
   2  -1   1    1.68    0.36
   2  -1   1    2.41    0.30
   2   1   1    1.94    0.38
  -2   1  -1    2.22    0.31
  -2   1  -1    2.13    0.37
   2   1   1    1.69    0.19
  -2   1  -1    2.19    0.28
  -3  -1  -1  369.98   11.91
  -3  -1  -1  347.33   12.01
  -3  -1  -1  359.90   11.88
  -3  -1  -1  380.91   11.49
   3  -1   1  380.63   11.76
   3  -1   1  349.95   11.62
   3  -1   1  363.91   11.87
   3   1   1  359.68   11.46
   3   1   1  372.66   11.86
   3   1   1  372.96   11.80
  -3   1  -1  377.05   11.89
  -3   1  -1  370.85   11.76
  -3   1  -1  372.71   11.67
  -4  -1  -1  112.03    4.11
   4  -1   1  110.21    3.83
   4  -1   1  115.05    4.05
  -4  -1  -1  118.40    3.74
  -4  -1  -1  109.59    4.20
   4  -1   1  110.35    4.18
  -4  -1  -1  111.24    4.17
   4   1   1  111.88    4.18
  -4   1  -1  109.75    4.03
  -4   1  -1  111.61    3.91
   4   1   1  113.14    3.69
  -4   1  -1  113.86    4.21
   4   1   1  109.12    4.07
   5  -1   1   16.42    0.98
  -5  -1  -1   16.09    1.22
   5  -1   1   15.13    1.30
  -5  -1  -1   16.38    0.93
   5  -1   1   17.17    1.19
  -5  -1  -1   15.82    1.33
  -5  -1  -1   15.63    1.35
  -5   1  -1   17.47    1.10
  -5   1  -1   15.08    1.15
  -5   1  -1   14.62    1.28
   5   1   1   16.26    0.82
   5   1   1   17.88    1.26
  -6  -1  -1    2.80    0.87
   6  -1   1    2.01    0.79
   6  -1   1    3.72    0.81
  -6  -1  -1    2.58    0.80
   6  -1   1    2.27    0.55
  -6  -1  -1    2.99    0.63
  -6  -1  -1    3.00    0.54
  -6  -1  -1    1.88    0.92
  -6   1  -1    3.28    1.00
  -6   1  -1    1.76    0.57
   6   1   1    2.43    0.66
  -6   1  -1    2.19    0.67
   7  -1   1   76.12    3.72
  -7  -1  -1   73.91    2.90
  -7  -1  -1   78.86    3.81
  -7  -1  -1   78.37    2.92
   7  -1   1   74.52    3.51
  -7   1  -1   73.16    3.50
  -7   1  -1   73.54    3.11
   7   1   1   79.62    3.61
  -7   1  -1   78.41    3.06
  -8  -1  -1   17.56    2.31
   8  -1   1   19.46    2.34
  -8  -1  -1   16.80    1.41
  -8  -1  -1   17.10    1.36
   8   1   1   17.45    2.11
  -8   1  -1   22.46    2.44
  -8   1  -1   15.87    1.60
  -8   1  -1   16.47    1.56
   9  -1   1   35.92    3.11
  -9  -1  -1   38.56    3.44
  -9  -1  -1   33.34    2.04
  -9   1  -1   37.14    2.32
  -9   1  -1   39.94    3.40
   9   1   1   34.29    3.23
 -10  -1  -1   19.77    2.99
  10  -1   1   16.71    2.74
  10   1   1   16.54    2.74
 -10   1  -1   16.28    2.23
 -10   1  -1   14.08    2.53
  10  -2  -1   74.26    4.75
 -10  -2   1   67.17    4.99
 -10   2   1   67.33    3.82
  10   2  -1   63.88    4.97
 -10   2   1   65.73    4.76
  -9  -2   1   10.37    1.27
  -9  -2   1   10.71    2.03
   9  -2  -1   11.29    1.90
  -9   2   1    6.98    1.91
  -9   2   1    8.71    1.58
   9   2  -1    8.73    2.09
  -8  -2   1   20.34    1.62
  -8  -2   1   19.33    1.61
  -8  -2   1   23.08    2.40
   8  -2  -1   21.20    2.35
  -8   2   1   20.73    2.40
   8   2  -1   21.96    2.55
  -8   2   1   15.26    1.93
  -8   2   1   22.11    2.07
  -7  -2   1    0.11    0.97
   7  -2  -1    0.42    0.94
  -7  -2   1    0.96    0.67
  -7  -2   1    0.03    0.60
   7  -2  -1    1.21    0.94
  -7   2   1    1.42    0.82
   7   2  -1   -0.44    0.98
  -7   2   1    1.18    0.82
  -7   2   1    0.19    0.76
  -6  -2   1   79.33    3.46
  -6  -2   1   82.18    3.65
  -6  -2   1   79.45    2.95
   6  -2  -1   81.25    3.53
   6  -2  -1   76.44    3.48
  -6  -2   1   75.50    3.54
  -6  -2   1   83.29    3.03
  -6   2   1   78.93    3.21
  -6   2   1   85.92    3.26
  -6   2   1   78.98    3.20
   6   2  -1   78.67    3.67
  -6   2   1   75.34    3.47
  -5  -2   1   69.42    3.08
   5  -2  -1   67.73    3.02
  -5  -2   1   73.37    2.61
   5  -2  -1   74.44    3.13
  -5  -2   1   70.34    3.01
  -5  -2   1   74.25    3.18
  -5  -2   1   74.31    2.69
  -5   2   1   75.68    2.84
  -5   2   1   73.08    2.86
  -5   2   1   72.10    3.04
   5   2  -1   68.74    3.19
  -5   2   1   70.17    2.81
   4  -2  -1  206.71    7.09
  -4  -2   1  206.67    7.17
   4  -2  -1  192.69    6.99
  -4  -2   1  212.34    6.75
  -4  -2   1  210.24    7.12
  -4  -2   1  207.44    7.09
   4   2  -1  201.16    7.23
  -4   2   1  214.58    6.88
  -4   2   1  217.68    6.95
  -4   2   1  206.39    7.06
   3  -2  -1    1.82    0.41
  -3  -2   1    1.32    0.37
  -3  -2   1    1.24    0.26
  -3  -2   1    1.34    0.39
  -3   2   1    1.43    0.26
  -3   2   1    2.34    0.41
   3   2  -1    2.10    0.50
  -3   2   1    1.47    0.34
   3   2  -1    1.45    0.38
  -3   2   1    1.77    0.36
   2  -2  -1   97.58    3.37
   2  -2  -1  101.51    3.29
  -2  -2   1   99.38    3.46
  -2  -2   1   97.03    3.24
  -2  -2   1   98.29    3.47
  -2   2   1   95.75    3.36
   2   2  -1   93.06    3.51
  -2   2   1   98.64    3.32
  -2   2   1  103.18    3.25
  -2   2   1   98.25    3.36
   2   2  -1   97.23    3.23
   2   2  -1   97.02    3.44
   1  -2  -1   13.02    0.59
   1  -2  -1   12.69    0.51
  -1  -2   1   13.19    0.58
  -1  -2   1   14.05    0.70
   1   2  -1   13.21    0.68
  -1   2   1   12.92    0.59
  -1   2   1   12.89    0.52
   1   2  -1   13.02    0.59
   0  -2   1  182.34    5.61
   0  -2  -1  171.66    5.50
   0  -2   1  170.28    5.52
   0  -2   1  168.15    5.62
   0  -2  -1  173.28    5.52
   0   2  -1  177.09    5.58
   0   2   1  168.99    5.50
   0   2  -1  175.13    5.55
   0   2  -1  172.10    5.62
   0   2   1  179.12    5.52
  -1  -2  -1   68.39    2.34
  -1  -2  -1   68.91    2.16
   1  -2   1   68.22    2.33
   1  -2   1   67.40    2.30
   1  -2   1   67.95    2.50
  -1  -2  -1   65.44    2.33
  -1   2  -1   67.97    2.38
   1   2   1   67.90    2.17
   1   2   1   66.01    2.33
   1   2   1   64.06    2.31
  -2  -2  -1  232.90    7.28
   2  -2   1  222.67    7.21
  -2  -2  -1  223.82    6.92
   2  -2   1  220.37    7.30
   2  -2   1  230.50    7.18
  -2  -2  -1  216.18    7.28
  -2   2  -1  225.68    7.30
  -2   2  -1  223.36    7.19
   2   2   1  224.21    7.28
   2   2   1  221.82    7.23
   2   2   1  211.43    6.91
  -3  -2  -1    1.28    0.37
   3  -2   1    1.00    0.40
   3  -2   1    1.26    0.32
  -3  -2  -1    0.90    0.14
  -3  -2  -1    1.12    0.38
   3  -2   1    0.96    0.29
  -3  -2  -1    0.97    0.30
   3   2   1    1.03    0.13
  -3   2  -1    0.76    0.30
  -3   2  -1    1.24    0.42
   3   2   1    0.92    0.33
  -3   2  -1    1.25    0.33
   4  -2   1   34.16    1.57
   4  -2   1   32.70    1.45
  -4  -2  -1   33.58    1.68
  -4  -2  -1   33.98    1.71
  -4  -2  -1   32.70    1.21
   4  -2   1   32.07    1.69
  -4  -2  -1   33.34    1.76
  -4   2  -1   31.54    1.53
   4   2   1   33.30    1.63
  -4   2  -1   32.22    1.70
  -4   2  -1   31.91    1.55
  -5  -2  -1   47.28    2.29
  -5  -2  -1   47.07    1.76
   5  -2   1   48.74    2.18
   5  -2   1   51.71    2.04
   5  -2   1   48.88    2.39
  -5  -2  -1   48.62    2.43
  -5  -2  -1   47.56    1.76
  -5  -2  -1   47.30    2.34
  -5   2  -1   44.43    2.08
  -5   2  -1   45.70    2.16
  -5   2  -1   48.01    2.35
   5   2   1   49.60    2.30
  -6  -2  -1  116.57    4.77
  -6  -2  -1  118.35    4.65
  -6  -2  -1  116.19    3.92
   6  -2   1  118.31    4.48
   6  -2   1  118.36    4.72
  -6  -2  -1  117.39    3.91
   6  -2   1  114.56    4.16
  -6  -2  -1  106.09    4.66
  -6   2  -1  113.96    4.29
  -6   2  -1  113.48    4.41
  -6   2  -1  106.19    4.67
   6   2   1  117.49    4.60
  -7  -2  -1   37.18    2.55
   7  -2   1   38.10    2.24
  -7  -2  -1   33.65    1.58
   7  -2   1   40.16    2.49
   7  -2   1   34.46    1.86
   7   2   1   37.62    2.36
  -7   2  -1   31.01    2.18
  -7   2  -1   33.60    1.98
  -8  -2  -1    3.60    0.78
   8  -2   1    4.61    1.27
   8  -2   1    3.57    1.41
  -8  -2  -1    3.28    0.71
  -8  -2  -1    1.86    1.28
  -8   2  -1    4.00    1.04
  -8   2  -1    3.32    0.92
   8   2   1    5.54    1.33
   9  -2   1    1.67    1.48
  -9  -2  -1    1.86    0.81
  -9  -2  -1   -0.86    1.62
  -9   2  -1    2.25    1.68
  -9   2  -1   -0.53    1.06
   9   2   1    1.99    1.68
  10  -2   1   43.61    4.13
 -10  -2  -1   45.93    4.34
  10   2   1   46.49    4.32
 -10   2  -1   39.56    4.22
  10  -3  -1    1.47    1.88
 -10  -3   1    1.89    2.17
 -10   3   1    3.18    1.77
  10   3  -1    2.37    2.36
 -10   3   1   -0.25    2.03
   9  -3  -1    7.57    1.74
  -9  -3   1    5.38    1.00
  -9  -3   1    5.79    1.88
  -9   3   1    3.98    1.83
  -9   3   1    2.50    1.78
   9   3  -1    6.37    1.85
  -8  -3   1   74.65    3.09
  -8  -3   1   79.17    4.21
   8  -3  -1   81.45    3.93
  -8  -3   1   79.51    3.16
   8  -3  -1   75.60    4.04
   8   3  -1   75.77    4.23
  -8   3   1   81.11    3.78
  -7  -3   1   38.60    2.65
  -7  -3   1   35.09    1.78
   7  -3  -1   36.25    2.45
   7  -3  -1   39.37    2.39
  -7  -3   1   37.52    1.80
  -7   3   1   38.91    2.27
  -7   3   1   35.81    2.05
   7   3  -1   34.71    2.65
  -7   3   1   37.70    2.19
  -6  -3   1   97.72    3.38
   6  -3  -1   91.53    3.84
  -6  -3   1   96.81    4.12
  -6  -3   1   93.17    3.30
  -6  -3   1   85.77    4.02
  -6  -3   1   88.26    3.93
   6  -3  -1   94.09    3.99
   6   3  -1   97.25    4.19
  -6   3   1   94.99    3.72
  -6   3   1   95.93    3.73
  -6   3   1   92.21    3.95
  -6   3   1   91.99    3.58
   5  -3  -1   24.51    1.57
   5  -3  -1   20.07    1.43
  -5  -3   1   26.09    1.61
  -5  -3   1   23.69    1.13
  -5  -3   1   23.23    1.53
  -5  -3   1   26.31    1.66
  -5  -3   1   24.97    1.10
  -5   3   1   22.43    1.38
  -5   3   1   21.72    1.33
  -5   3   1   22.08    1.54
  -5   3   1   21.61    1.25
   5   3  -1   23.87    1.72
   4  -3  -1   67.17    2.66
   4  -3  -1   64.47    2.75
  -4  -3   1   65.41    2.38
  -4  -3   1   66.36    2.79
  -4  -3   1   65.90    2.86
  -4   3   1   70.28    2.62
  -4   3   1   66.77    2.48
   4   3  -1   64.82    2.80
  -4   3   1   69.87    2.70
  -4   3   1   64.68    2.74
   4   3  -1   69.29    2.96
   4   3  -1   70.08    2.36
  -3  -3   1   19.70    1.22
   3  -3  -1   22.70    1.10
   3  -3  -1   21.39    1.04
   3  -3  -1   21.11    1.18
  -3  -3   1   22.36    1.01
  -3  -3   1   19.70    1.21
  -3   3   1   20.96    1.06
   3   3  -1   22.36    1.33
  -3   3   1   23.81    1.19
  -3   3   1   21.92    0.94
   3   3  -1   22.28    0.91
   3   3  -1   20.95    1.24
   2  -3  -1  150.34    4.96
  -2  -3   1  148.50    5.09
  -2  -3   1  146.27    5.08
  -2  -3   1  150.18    4.81
   2   3  -1  148.92    5.15
   2   3  -1  148.98    4.82
  -2   3   1  149.86    4.79
  -2   3   1  149.80    4.73
  -2   3   1  150.25    4.99
  -2   3   1  147.23    4.92
   2   3  -1  149.31    5.09
   1  -3  -1    5.96    0.43
  -1  -3   1    4.85    0.34
   1  -3  -1    5.51    0.24
  -1  -3   1    6.12    0.49
  -1  -3   1    5.64    0.50
  -1  -3   1    5.78    0.50
   1  -3  -1    5.98    0.41
   1   3  -1    5.72    0.37
   1   3  -1    6.10    0.51
  -1   3   1    5.66    0.42
  -1   3   1    5.65    0.45
   0  -3  -1   42.74    1.46
   0  -3   1   41.95    1.51
   0  -3   1   42.21    1.58
   0  -3  -1   40.44    1.57
   0   3   1   41.74    1.43
   0   3   1   41.15    1.56
   0   3   1   42.58    1.51
   0   3   1   41.71    1.47
   0   3  -1   42.42    1.55
   0   3  -1   41.56    1.67
   1  -3   1   15.64    1.03
  -1  -3  -1   19.36    0.92
  -1  -3  -1   20.72    0.89
   1  -3   1   21.74    0.91
  -1   3  -1   19.62    0.98
   1   3   1   20.08    0.74
   1   3   1   19.97    0.86
   1   3   1   19.66    0.92
  -1   3  -1   18.02    0.84
   2  -3   1   14.88    0.93
  -2  -3  -1   14.61    0.91
  -2  -3  -1   14.62    0.85
   2  -3   1   15.04    0.86
   2   3   1   15.05    0.89
  -2   3  -1   16.63    0.81
  -2   3  -1   15.09    0.90
  -2   3  -1   15.94    0.87
   2   3   1   14.70    0.83
  -3  -3  -1   22.25    1.27
   3  -3   1   23.59    1.31
   3  -3   1   23.05    1.11
  -3  -3  -1   22.84    1.30
   3  -3   1   22.55    1.16
  -3  -3  -1   23.95    1.27
  -3   3  -1   23.34    1.12
   3   3   1   23.33    1.21
  -3   3  -1   23.04    1.28
   3   3   1   23.15    1.28
  -3   3  -1   21.15    1.18
   4  -3   1  234.37    7.95
  -4  -3  -1  243.68    8.27
   4  -3   1  249.55    7.98
  -4  -3  -1  255.10    8.25
  -4  -3  -1  238.49    7.52
   4  -3   1  245.04    8.27
  -4  -3  -1  248.58    8.24
  -4   3  -1  248.05    8.26
   4   3   1  243.65    8.14
  -4   3  -1  239.61    7.99
  -4   3  -1  210.00    7.97
  -5  -3  -1   31.09    1.87
  -5  -3  -1   31.50    1.15
  -5  -3  -1   32.45    1.89
  -5  -3  -1   27.06    1.10
  -5  -3  -1   30.59    1.80
   5  -3   1   31.99    1.63
   5  -3   1   31.38    1.55
   5  -3   1   29.42    1.84
  -5   3  -1   28.52    1.62
  -5   3  -1   30.17    1.88
  -5   3  -1   30.22    1.62
   5   3   1   32.01    1.77
   6  -3   1    2.70    0.67
   6  -3   1    2.73    0.87
   6  -3   1    2.70    0.70
  -6  -3  -1    0.88    0.88
  -6  -3  -1    1.19    0.77
  -6  -3  -1    2.53    1.07
  -6  -3  -1    2.21    0.36
  -6  -3  -1    2.13    0.36
   6   3   1    3.74    0.80
  -6   3  -1    1.28    1.05
  -6   3  -1    2.77    0.77
  -6   3  -1    1.58    0.66
   7  -3   1   21.62    1.58
   7  -3   1   21.60    2.05
   7  -3   1   18.61    1.68
  -7  -3  -1   16.16    1.98
  -7  -3  -1   16.73    0.99
  -7   3  -1   18.14    1.73
  -7   3  -1   13.76    1.54
   7   3   1   16.22    1.83
   8  -3   1   96.80    4.38
  -8  -3  -1   94.72    3.41
  -8  -3  -1   93.97    4.79
   8  -3   1  103.40    4.71
  -8  -3  -1   99.47    3.44
   8   3   1   91.53    4.55
  -8   3  -1   93.58    4.08
   9  -3   1   11.85    1.91
  -9  -3  -1    5.51    1.87
   9  -3   1    8.38    1.94
  -9   3  -1    8.15    1.52
   9   3   1    8.60    2.14
 -10  -3  -1   32.05    4.13
  10  -3   1   30.47    3.74
 -10   3  -1   29.69    3.79
  10   3   1   25.19    3.40
 -10   3  -1   32.32    2.96
  10  -4  -1   60.94    4.23
 -10  -4   1   55.71    4.87
 -10   4   1   61.80    3.98
 -10   4   1   58.75    4.55
  10   4  -1   51.56    4.67
   9  -4  -1    0.81    1.64
  -9  -4   1    1.21    1.78
  -9   4   1    4.47    1.52
   9   4  -1    3.95    1.92
  -9   4   1    1.18    1.67
   8  -4  -1   56.25    3.12
  -8  -4   1   52.28    2.20
   8  -4  -1   55.96    3.40
  -8  -4   1   56.28    3.54
  -8   4   1   47.97    2.85
  -8   4   1   52.67    3.10
   8   4  -1   55.16    3.59
  -7  -4   1    3.81    1.43
  -7  -4   1    5.70    0.76
  -7  -4   1    5.41    0.65
   7  -4  -1    5.73    1.18
   7  -4  -1    5.60    1.13
  -7   4   1    4.88    0.88
  -7   4   1    5.24    1.28
  -7   4   1    6.34    1.47
   7   4  -1    4.43    2.30
   6  -4  -1   79.41    3.26
  -6  -4   1   67.19    2.66
  -6  -4   1   70.22    3.96
  -6  -4   1   80.90    3.63
  -6  -4   1   74.80    3.64
  -6  -4   1   74.41    2.71
   6  -4  -1   74.97    3.45
  -6   4   1   78.69    3.02
  -6   4   1   78.36    3.26
   6   4  -1   80.11    3.67
  -6   4   1   77.95    3.27
  -6   4   1   65.93    3.40
  -5  -4   1    0.98    0.35
   5  -4  -1    1.42    0.62
  -5  -4   1    1.48    0.68
  -5  -4   1    0.61    0.63
  -5  -4   1    1.54    0.31
  -5  -4   1    3.39    0.73
   5  -4  -1    1.92    0.59
  -5   4   1    1.38    0.63
  -5   4   1    0.71    0.58
  -5   4   1    1.05    0.38
  -5   4   1    1.84    0.51
   5   4  -1    0.93    0.70
   4  -4  -1  126.17    4.37
  -4  -4   1  118.04    4.60
  -4  -4   1  123.72    4.70
   4  -4  -1  126.52    4.47
  -4  -4   1  125.05    4.12
   4  -4  -1  123.17    4.60
   4   4  -1  126.80    4.72
  -4   4   1  125.24    4.45
   4   4  -1  128.23    4.81
  -4   4   1  123.98    4.21
  -4   4   1  124.43    4.58
  -3  -4   1    7.67    0.48
   3  -4  -1    8.57    0.57
  -3  -4   1    7.26    0.83
   3  -4  -1    7.69    0.71
   3  -4  -1    7.60    0.77
  -3  -4   1    7.54    0.80
   3   4  -1    8.68    0.91
  -3   4   1    7.15    0.74
  -3   4   1    7.94    0.46
   3   4  -1    7.03    0.85
  -3   4   1    7.39    0.67
   3   4  -1    7.90    0.50
  -2  -4   1   23.03    0.92
   2  -4  -1   21.88    1.21
  -2  -4   1   20.65    1.21
   2  -4  -1   19.86    1.12
  -2   4   1   22.88    0.82
  -2   4   1   22.78    0.79
   2   4  -1   21.18    0.93
  -2   4   1   21.64    1.13
  -2   4   1   24.98    1.09
   2   4  -1   24.85    1.28
   1  -4  -1    5.09    0.45
  -1  -4   1    3.67    0.31
  -1  -4   1    4.30    0.57
  -1  -4   1    4.98    0.65
  -1  -4   1    5.13    0.50
   1  -4  -1    3.88    0.46
   1   4  -1    4.00    0.43
   1   4  -1    5.04    0.56
  -1   4   1    3.74    0.48
  -1   4   1    4.77    0.43
   0  -4  -1  262.27    8.18
   0  -4   1  260.71    8.19
   0  -4  -1  255.24    8.33
   0  -4   1  257.41    8.44
   0  -4  -1  263.49    8.11
   0   4  -1  263.18    8.44
   0   4   1  249.39    8.06
   0   4  -1  240.24    8.35
   0   4  -1  264.80    8.23
   0   4   1  256.67    8.14
   0   4   1  257.03    8.32
  -1  -4  -1   48.54    1.96
   1  -4   1   47.53    2.02
   1  -4   1   51.85    1.91
  -1  -4  -1   51.04    1.88
   1  -4   1   45.36    1.88
  -1   4  -1   48.05    1.92
  -1   4  -1   47.92    2.03
   1   4   1   52.55    1.70
   1   4   1   50.59    1.97
   1   4   1   52.99    1.74
  -1   4  -1   48.50    1.81
   1   4   1   52.50    1.84
   2  -4   1   51.99    2.22
  -2  -4  -1   54.90    2.21
  -2  -4  -1   56.74    2.17
   2   4   1   53.04    2.21
   2   4   1   57.35    2.12
  -2   4  -1   53.78    2.26
  -2   4  -1   50.86    2.12
  -3  -4  -1    7.44    0.77
  -3  -4  -1    7.42    0.82
   3  -4   1    7.27    0.83
   3  -4   1    6.36    0.59
   3  -4   1    6.07    0.66
  -3   4  -1    5.30    0.68
  -3   4  -1    5.34    0.69
   3   4   1    6.49    0.68
  -3   4  -1    6.71    0.59
   3   4   1    5.48    0.73
   4  -4   1   42.75    1.85
  -4  -4  -1   42.33    2.14
   4  -4   1   40.96    1.88
   4  -4   1   44.85    2.17
  -4  -4  -1   44.52    2.12
  -4  -4  -1   43.92    2.09
   4   4   1   43.09    2.03
   4   4   1   44.02    2.13
  -4   4  -1   43.24    2.14
  -4   4  -1   43.19    2.01
   5  -4   1   51.67    2.34
  -5  -4  -1   56.92    2.68
   5  -4   1   55.04    2.35
   5  -4   1   55.14    2.70
  -5  -4  -1   56.08    2.71
  -5  -4  -1   58.57    2.68
  -5   4  -1   51.72    2.44
  -5   4  -1   52.29    2.61
  -5   4  -1   54.79    2.40
   5   4   1   58.54    2.63
   6  -4   1  151.86    5.83
   6  -4   1  153.24    5.41
  -6  -4  -1  149.85    5.90
   6  -4   1  145.75    5.43
  -6   4  -1  147.90    5.44
  -6   4  -1  145.07    6.34
  -6   4  -1  143.16    5.49
   6   4   1  156.47    5.78
  -7  -4  -1    6.92    1.72
   7  -4   1    4.47    1.07
   7  -4   1    7.36    1.12
  -7   4  -1    7.21    1.20
  -7   4  -1    6.45    1.09
  -8  -4  -1    3.15    1.37
   8  -4   1    2.59    1.34
   8  -4   1    1.17    1.10
  -8   4  -1    1.94    1.10
   8   4   1    4.09    1.38
   9  -4   1    0.91    1.41
   9  -4   1    1.36    1.78
  -9  -4  -1    0.05    1.71
  -9   4  -1    0.73    1.37
   9   4   1    0.78    1.77
 -10  -4  -1   45.17    4.54
  10  -4   1   62.83    4.58
  10  -4   1   51.56    4.18
  10   4   1   54.12    4.55
 -10   4  -1   48.61    4.31
 -10   4  -1   53.21    3.68
  10  -5  -1    2.45    2.20
 -10  -5   1    0.75    2.31
  10  -5  -1    3.98    2.02
 -10   5   1    3.64    2.11
 -10   5   1    1.49    2.22
 -10   5   1    6.14    2.08
  10   5  -1    5.79    2.43
  -9  -5   1   -0.71    1.78
   9  -5  -1    2.50    1.75
   9  -5  -1    0.00    1.41
  -9   5   1    0.80    1.57
   9   5  -1    2.11    1.87
   8  -5  -1   24.39    2.59
   8  -5  -1   30.50    2.35
  -8  -5   1   22.45    2.85
  -8   5   1   19.94    2.10
   8   5  -1   30.51    2.82
  -8   5   1   28.78    2.50
  -7  -5   1   35.73    1.78
   7  -5  -1   43.15    2.41
  -7  -5   1   39.65    1.63
  -7  -5   1   43.39    2.90
   7  -5  -1   40.21    2.68
   7   5  -1   36.42    2.81
  -7   5   1   41.66    2.52
  -7   5   1   38.74    2.08
   6  -5  -1   63.26    2.78
  -6  -5   1   62.90    2.24
  -6  -5   1   60.95    3.20
   6  -5  -1   63.77    3.07
  -6  -5   1   59.53    2.18
  -6   5   1   60.14    3.16
   6   5  -1   64.09    3.30
  -6   5   1   60.35    2.56
  -6   5   1   57.57    2.96
  -6   5   1   65.18    3.00
  -5  -5   1   29.98    1.91
   5  -5  -1   29.02    1.81
  -5  -5   1   28.40    1.15
   5  -5  -1   29.92    1.63
   5  -5  -1   28.04    1.52
  -5  -5   1   24.70    1.73
  -5   5   1   27.81    1.75
  -5   5   1   25.90    1.78
  -5   5   1   28.32    1.65
   5   5  -1   29.11    1.97
   5   5  -1   26.02    1.85
  -5   5   1   25.19    1.48
   4  -5  -1    0.03    0.50
   4  -5  -1    0.49    0.50
  -4  -5   1    2.22    0.53
  -4  -5   1    0.67    0.25
  -4  -5   1    0.32    0.54
   4   5  -1    1.43    0.61
   4   5  -1   -0.22    0.65
  -4   5   1    0.77    0.52
  -4   5   1    1.65    0.45
   4   5  -1    1.01    0.23
  -4   5   1    0.56    0.28
   3  -5  -1   73.52    2.99
   3  -5  -1   75.94    2.91
  -3  -5   1   74.85    3.10
  -3  -5   1   77.99    3.04
  -3  -5   1   75.30    2.54
   3   5  -1   79.67    3.17
  -3   5   1   73.82    2.97
   3   5  -1   73.44    2.60
   3   5  -1   77.06    3.08
  -3   5   1   75.85    2.88
  -3   5   1   71.33    2.50
   2  -5  -1  168.01    5.82
  -2  -5   1  166.08    5.92
   2  -5  -1  165.53    5.75
  -2  -5   1  175.27    5.87
  -2  -5   1  168.85    5.48
   2   5  -1  171.87    5.57
  -2   5   1  163.80    6.00
   2   5  -1  177.05    5.97
   2   5  -1  174.79    5.95
  -2   5   1  177.00    5.74
   1  -5  -1  144.94    4.81
  -1  -5   1  145.43    4.66
   1  -5  -1  142.09    4.91
  -1  -5   1  143.46    5.04
  -1  -5   1  150.45    4.95
  -1  -5   1  152.27    4.91
  -1   5   1  147.84    4.78
   1   5  -1  129.12    4.84
   1   5  -1  127.73    5.19
  -1   5   1  141.45    4.91
   0  -5  -1   91.92    3.06
   0  -5   1   85.40    3.11
   0  -5   1   86.46    3.34
   0  -5  -1   85.57    3.23
   0  -5  -1   88.15    2.94
   0  -5   1   92.29    3.07
   0   5   1   89.33    2.92
   0   5  -1   84.59    3.10
   0   5   1   88.95    3.23
   0   5  -1   88.57    3.33
   0   5  -1   87.15    3.07
   0   5   1   89.71    3.03
  -1  -5  -1   64.64    2.52
  -1  -5  -1   67.85    2.24
   1  -5   1   66.19    2.61
   1  -5   1   70.53    2.38
  -1  -5  -1   64.64    2.37
  -1   5  -1   57.76    2.79
   1   5   1   60.47    2.44
  -1   5  -1   65.47    2.29
   1   5   1   66.25    2.53
  -1   5  -1   59.54    2.42
   2  -5   1  160.41    5.61
  -2  -5  -1  162.26    5.58
   2  -5   1  171.29    5.54
  -2  -5  -1  145.72    5.64
   2   5   1  161.32    5.58
  -2   5  -1  148.20    5.45
  -2   5  -1  168.08    5.64
   2   5   1  156.90    5.41
   2   5   1  164.53    5.08
  -2   5  -1  165.34    5.30
  -3  -5  -1  155.74    5.49
  -3  -5  -1  148.66    5.49
   3  -5   1  152.18    5.35
   3  -5   1  152.77    5.54
  -3   5  -1  155.08    5.53
   3   5   1  158.03    5.54
   3   5   1  152.14    5.37
  -3   5  -1  154.96    5.42
  -3   5  -1  159.92    5.28
   4  -5   1   76.84    3.21
  -4  -5  -1   72.13    3.14
  -4  -5  -1   78.82    3.25
   4  -5   1   74.38    2.81
   4  -5   1   72.10    2.95
  -4   5  -1   74.29    3.07
  -4   5  -1   78.19    3.22
   4   5   1   73.24    3.20
   4   5   1   76.94    3.10
  -4   5  -1   74.95    2.88
   5  -5   1    3.25    0.62
   5  -5   1    3.61    0.83
   5  -5   1    3.31    0.65
  -5  -5  -1    2.41    0.78
  -5  -5  -1    4.40    0.89
  -5  -5  -1    5.37    0.93
  -5   5  -1    5.19    0.87
  -5   5  -1    4.20    0.86
   5   5   1    2.92    0.68
  -5   5  -1    4.73    0.72
   6  -5   1    3.56    0.96
   6  -5   1    2.50    0.91
  -6  -5  -1    2.51    0.91
   6  -5   1    2.87    0.73
  -6   5  -1    3.38    0.87
  -6   5  -1    3.15    0.79
   6   5   1    3.79    0.93
   7  -5   1   26.99    2.28
   7  -5   1   22.86    1.79
  -7  -5  -1   24.98    2.32
  -7   5  -1   21.65    1.94
   7   5   1   23.11    2.13
  -7   5  -1   23.57    1.87
   8  -5   1   87.76    3.95
   8  -5   1   82.28    4.41
  -8  -5  -1   80.88    4.43
   8   5   1   87.11    4.46
  -9  -5  -1    5.50    2.17
   9  -5   1    7.68    2.06
   9  -5   1    4.38    1.63
  -9   5  -1    3.05    1.53
   9   5   1    8.63    2.18
  10  -5   1    4.54    2.17
  10  -5   1    6.85    2.25
 -10  -5  -1    9.07    2.64
 -10   5  -1    7.82    2.01
  10   5   1    7.80    2.52
  10  -6  -1   17.02    2.85
 -10  -6   1   18.27    3.25
  10   6  -1   17.97    3.16
 -10   6   1   18.42    2.71
   9  -6  -1   41.24    3.65
   9  -6  -1   37.85    3.09
  -9  -6   1   44.46    4.01
   9   6  -1   43.12    3.80
  -9   6   1   41.33    3.34
  -8  -6   1   20.18    2.50
   8  -6  -1   18.25    2.42
   8  -6  -1   17.11    2.04
  -8   6   1   18.21    1.92
   8   6  -1   18.21    2.55
  -8   6   1   15.82    2.00
   7  -6  -1    4.22    0.98
  -7  -6   1    5.81    1.48
  -7   6   1    4.02    1.26
  -7   6   1    2.06    0.82
   7   6  -1    5.59    1.38
  -6  -6   1    4.41    1.14
   6  -6  -1    5.18    0.86
   6  -6  -1    5.80    1.05
  -6  -6   1    4.85    0.46
  -6   6   1    3.29    1.40
  -6   6   1    3.17    1.02
  -6   6   1    3.97    0.73
   6   6  -1    3.21    1.10
   5  -6  -1  112.78    3.96
   5  -6  -1  111.13    4.46
  -5  -6   1   99.02    4.39
  -5  -6   1  112.19    3.59
  -5  -6   1  113.55    4.61
   5  -6  -1  109.83    4.29
   5   6  -1  107.25    4.59
  -5   6   1  109.37    3.85
   5   6  -1  106.55    4.58
  -5   6   1  110.24    4.33
  -5   6   1  116.19    4.45
   4  -6  -1   96.42    3.69
   4  -6  -1   96.91    3.26
  -4  -6   1   89.82    3.75
   4  -6  -1   95.08    3.78
  -4  -6   1   91.30    3.10
  -4  -6   1   98.12    3.94
  -4   6   1   92.21    3.65
   4   6  -1   91.60    3.14
  -4   6   1   92.92    3.20
   4   6  -1   96.25    3.94
  -4   6   1   94.59    3.77
   4   6  -1   94.08    3.89
  -3  -6   1   80.26    3.25
  -3  -6   1   80.81    2.75
   3  -6  -1   81.45    3.27
   3  -6  -1   81.99    3.18
  -3  -6   1   81.73    3.36
  -3   6   1   83.65    3.29
   3   6  -1   82.70    2.85
   3   6  -1   81.99    3.37
  -3   6   1   82.37    2.67
   3   6  -1   84.30    3.40
  -3   6   1   83.18    3.17
  -3   6   1   79.52    2.65
  -2  -6   1    4.13    0.60
  -2  -6   1    4.21    0.67
  -2  -6   1    4.05    0.41
   2  -6  -1    4.77    0.68
  -2  -6   1    3.36    0.64
   2  -6  -1    3.79    0.57
   2   6  -1    5.47    0.76
   2   6  -1    3.69    0.51
   2   6  -1    3.52    0.62
  -2   6   1    3.60    0.51
  -2   6   1    3.48    0.67
  -1  -6   1   25.06    1.09
  -1  -6   1   27.07    1.29
  -1  -6   1   21.35    1.37
   1  -6  -1   23.52    1.22
  -1  -6   1   27.34    1.35
   1  -6  -1   22.02    1.32
  -1   6   1   26.48    1.21
   1   6  -1   23.90    1.17
   1   6  -1   24.82    1.44
   0  -6   1  247.81    8.43
   0  -6  -1  256.59    8.54
   0  -6  -1  245.56    8.27
   0  -6   1  262.44    8.68
   0  -6   1  261.62    8.29
   0  -6  -1  250.86    8.14
   0   6   1  261.00    8.15
   0   6  -1  252.30    8.35
   0   6   1  256.70    8.27
   0   6  -1  268.83    8.67
   1  -6   1  314.24    9.42
   1  -6   1  285.94    8.96
  -1  -6  -1  262.86    9.03
   1  -6   1  270.12    9.14
  -1  -6  -1  276.99    8.70
  -1  -6  -1  256.70    8.80
   1   6   1  280.76    8.79
  -1   6  -1  277.61    9.15
  -1   6  -1  256.18    8.90
  -1   6  -1  269.93    8.70
   1   6   1  247.76    8.81
   1   6   1  276.51    9.07
   2  -6   1   15.01    1.12
   2  -6   1   15.78    1.02
  -2  -6  -1   14.10    1.06
  -2  -6  -1   13.14    0.98
   2   6   1   14.35    1.12
   2   6   1   14.85    0.67
  -2   6  -1   15.06    0.77
   2   6   1   14.52    0.93
  -2   6  -1   15.12    1.03
  -2   6  -1   16.84    1.25
   2   6   1   14.86    0.66
  -3  -6  -1   14.44    1.08
   3  -6   1   14.22    1.01
   3  -6   1   12.27    0.76
   3  -6   1   13.17    1.13
  -3  -6  -1   13.79    1.16
   3   6   1   15.22    1.03
  -3   6  -1   14.02    1.10
   3   6   1   13.98    1.19
  -3   6  -1   10.11    0.87
  -3   6  -1   11.04    1.12
   4  -6   1   34.29    1.94
  -4  -6  -1   32.12    1.92
   4  -6   1   32.22    1.49
  -4  -6  -1   30.07    1.83
   4  -6   1   30.92    1.68
   4   6   1   30.51    1.75
   4   6   1   30.69    1.94
  -4   6  -1   33.63    1.80
  -4   6  -1   31.09    1.90
  -4   6  -1   37.62    1.64
   5  -6   1   82.92    3.23
  -5  -6  -1   84.24    3.78
  -5  -6  -1   77.78    3.71
  -5  -6  -1   88.57    3.81
   5  -6   1   77.87    3.43
   5  -6   1   92.03    3.83
   5   6   1   87.02    3.83
   5   6   1   83.78    3.63
  -5   6  -1   91.25    3.64
  -5   6  -1   88.59    3.85
  -5   6  -1   91.88    3.40
   6  -6   1   37.41    2.70
  -6  -6  -1   36.54    2.43
   6  -6   1   37.68    2.40
   6  -6   1   31.97    1.83
   6   6   1   30.10    2.19
  -6   6  -1   34.26    1.92
  -6   6  -1   33.27    2.15
   7  -6   1   75.97    3.33
  -7  -6  -1   75.85    3.97
   7  -6   1   79.65    3.95
   7   6   1   74.43    3.85
  -7   6  -1   74.39    3.39
  -7   6  -1   74.37    3.60
   8  -6   1    4.57    1.17
   8  -6   1    0.36    1.51
  -8  -6  -1    3.74    1.71
  -8   6  -1    3.62    1.33
   8   6   1    5.85    1.65
  -8   6  -1    4.28    1.51
   9  -6   1   18.08    2.44
   9  -6   1   17.26    2.56
  -9  -6  -1   19.75    2.85
   9   6   1   14.05    2.59
  -9   6  -1   13.05    2.06
  10  -6   1   10.39    2.60
 -10  -6  -1   13.58    4.91
  10  -6   1   13.91    2.66
 -10   6  -1    9.43    2.30
  10   6   1   14.77    3.12
  -9  -7   1   14.85    2.77
   9  -7  -1   12.10    2.28
   9   7  -1   11.76    2.48
  -9   7   1    9.30    2.06
  -9   7   1   19.74    2.47
   8  -7  -1    2.89    1.53
  -8  -7   1   -0.36    1.58
  -8   7   1   -1.32    1.34
   8   7  -1    1.18    1.66
   7  -7  -1  153.40    6.30
  -7  -7   1  153.45    6.49
   7  -7  -1  149.07    5.56
   7   7  -1  152.91    6.52
  -7   7   1  155.52    6.15
  -7   7   1  158.32    5.57
   6  -7  -1    0.17    0.89
   6  -7  -1    1.99    0.68
  -6  -7   1    1.57    1.15
   6   7  -1    1.44    0.99
  -6   7   1    1.92    0.94
  -6   7   1    1.25    0.65
  -5  -7   1   15.50    1.60
  -5  -7   1   11.34    1.51
  -5  -7   1   12.82    0.59
   5  -7  -1   12.30    1.41
   5  -7  -1   12.14    1.50
  -5   7   1   16.29    1.47
  -5   7   1   14.29    0.91
  -5   7   1   12.30    1.56
   5   7  -1   13.45    1.89
   5   7  -1   12.95    1.50
   4  -7  -1    2.87    0.74
  -4  -7   1    3.43    0.38
  -4  -7   1    2.95    0.70
   4  -7  -1    4.48    0.86
  -4  -7   1    2.45    0.78
  -4   7   1    2.26    0.78
  -4   7   1    3.39    0.42
   4   7  -1    3.65    0.93
   4   7  -1    3.80    0.86
  -4   7   1    4.21    0.79
  -4   7   1    3.25    0.37
   3  -7  -1  221.09    7.97
  -3  -7   1  242.66    8.27
   3  -7  -1  226.60    8.08
  -3  -7   1  234.61    7.51
  -3  -7   1  250.95    8.12
  -3   7   1  238.92    8.02
   3   7  -1  234.64    8.26
   3   7  -1  237.12    8.21
   3   7  -1  233.90    7.65
  -3   7   1  237.83    8.13
  -2  -7   1    3.11    0.62
  -2  -7   1    4.23    0.68
  -2  -7   1    4.29    0.46
  -2  -7   1    4.14    0.68
   2  -7  -1    3.50    0.66
   2  -7  -1    3.27    0.64
   2   7  -1    3.31    0.53
  -2   7   1    4.40    0.64
   2   7  -1    2.37    0.61
  -2   7   1    2.41    0.59
   1  -7  -1  359.07   11.24
  -1  -7   1  375.46   11.80
   1  -7  -1  356.29   11.89
  -1  -7   1  373.95   12.07
  -1  -7   1  365.93   11.56
   1  -7  -1  340.08   11.67
  -1  -7   1  352.54   11.91
  -1   7   1  372.53   11.94
   1   7  -1  358.23   11.61
  -1   7   1  364.61   11.69
   1   7  -1  364.46   12.02
   0  -7   1   20.64    1.12
   0  -7  -1   18.30    1.05
   0  -7  -1   18.83    0.91
   0  -7   1   20.00    1.16
   0  -7   1   19.49    1.04
   0  -7  -1   20.15    1.32
   0  -7   1   22.11    1.45
   0   7   1   19.90    1.29
   0   7   1   20.28    0.95
   0   7   1   20.99    1.10
   0   7  -1   20.05    1.39
   0   7  -1   19.28    1.13
  -1  -7  -1   88.20    3.51
  -1  -7  -1   83.76    3.11
   1  -7   1   95.54    3.40
   1  -7   1   93.07    3.22
  -1  -7  -1   79.29    3.19
   1  -7   1   92.17    3.62
   1   7   1   89.83    3.15
  -1   7  -1   89.37    3.58
   1   7   1   89.83    3.54
   1   7   1   92.49    3.23
  -1   7  -1   91.02    3.11
  -1   7  -1   91.05    3.38
   2  -7   1    2.74    0.72
  -2  -7  -1    3.35    0.40
   2  -7   1    3.23    0.54
  -2  -7  -1    3.48    0.63
  -2  -7  -1    2.60    0.54
   2   7   1    2.75    0.67
   2   7   1    3.96    0.60
   2   7   1    2.28    0.33
  -2   7  -1    2.84    0.58
  -2   7  -1    2.22    0.60
  -2   7  -1    2.66    0.37
  -3  -7  -1  194.98    6.92
  -3  -7  -1  172.91    6.71
   3  -7   1  194.80    6.31
   3  -7   1  191.18    6.94
   3  -7   1  195.49    6.70
   3   7   1  193.97    6.91
  -3   7  -1  195.14    6.38
  -3   7  -1  198.18    6.95
  -3   7  -1  202.86    6.79
   3   7   1  197.95    6.72
   4  -7   1    7.71    0.76
  -4  -7  -1    6.35    0.99
   4  -7   1    7.92    1.02
  -4  -7  -1    8.11    1.14
   4  -7   1    8.26    1.13
   4   7   1    7.48    1.03
   4   7   1    7.28    1.22
  -4   7  -1    6.46    0.84
  -4   7  -1    8.66    1.09
  -4   7  -1    8.53    1.12
   5  -7   1   58.81    2.81
   5  -7   1   59.49    3.04
  -5  -7  -1   55.54    3.02
   5  -7   1   61.28    2.46
  -5  -7  -1   66.18    3.15
   5   7   1   64.26    2.97
  -5   7  -1   57.79    3.20
  -5   7  -1   63.41    2.93
  -5   7  -1   63.26    2.68
  -6  -7  -1    1.28    1.08
   6  -7   1    0.93    0.95
   6  -7   1    1.27    0.61
  -6   7  -1    0.03    0.80
   6   7   1    0.42    0.88
  -6   7  -1    0.17    0.82
   7  -7   1   64.99    2.99
   7  -7   1   65.93    3.66
  -7  -7  -1   67.86    3.81
   7   7   1   65.96    3.65
  -7   7  -1   65.98    3.44
  -7   7  -1   65.52    3.13
  -8  -7  -1    0.84    1.49
   8  -7   1    0.34    1.05
   8  -7   1   -1.28    1.43
   8   7   1   -0.98    1.50
  -8   7  -1    1.00    1.33
   9  -7   1   48.08    4.08
   9  -7   1   56.65    3.59
  -9  -7  -1   55.96    4.30
   9   7   1   50.09    4.29
  -9   7  -1   62.06    3.85
  -9  -8   1   62.01    4.88
   9  -8  -1   65.73    4.61
  -9   8   1   66.38    4.21
   9   8  -1   61.66    4.64
  -8  -8   1    0.12    1.62
   8  -8  -1    3.87    1.68
  -8   8   1   -0.24    1.06
  -8   8   1   -0.39    1.37
   8   8  -1    1.48    1.56
   7  -8  -1    6.97    1.57
  -7  -8   1    5.34    1.48
  -7   8   1    7.66    1.06
   7   8  -1    6.23    1.55
  -7   8   1    6.77    1.37
  -7   8   1    6.97    1.03
   6  -8  -1    0.94    0.99
  -6  -8   1    3.85    1.25
  -6   8   1    1.84    0.63
   6   8  -1    2.54    1.11
  -6   8   1    2.28    0.66
   5  -8  -1  181.04    6.74
  -5  -8   1  178.94    6.91
  -5   8   1  174.24    6.75
   5   8  -1  175.73    6.83
  -5   8   1  173.50    6.60
  -5   8   1  186.49    5.87
  -4  -8   1    1.76    0.75
   4  -8  -1    1.20    0.68
  -4  -8   1    1.11    0.68
   4  -8  -1   -0.61    0.73
  -4  -8   1    1.35    0.32
   4   8  -1    0.98    0.92
  -4   8   1    1.39    0.69
  -4   8   1    2.53    0.82
   4   8  -1    1.33    0.36
   4   8  -1    0.42    0.65
   3  -8  -1   32.52    1.90
  -3  -8   1   35.05    1.82
   3  -8  -1   28.21    1.76
  -3  -8   1   32.32    1.32
  -3  -8   1   31.93    1.93
  -3  -8   1   31.09    1.95
   3   8  -1   32.03    1.49
  -3   8   1   35.23    2.03
   3   8  -1   32.23    1.90
  -3   8   1   33.06    1.83
   3   8  -1   31.21    2.03
   2  -8  -1   25.98    1.64
  -2  -8   1   31.91    1.79
  -2  -8   1   31.68    1.89
  -2  -8   1   36.27    1.72
  -2  -8   1   31.50    1.39
   2  -8  -1   33.15    1.83
  -2   8   1   31.40    1.84
  -2   8   1   32.26    1.70
   2   8  -1   32.81    1.54
   2   8  -1   34.30    1.99
  -1  -8   1   36.89    1.66
  -1  -8   1   35.66    1.56
   1  -8  -1   31.54    1.82
   1  -8  -1   33.11    1.21
   1  -8  -1   33.31    1.20
   1  -8  -1   31.12    1.63
  -1  -8   1   33.95    1.99
  -1  -8   1   34.57    1.72
  -1   8   1   33.07    1.66
  -1   8   1   34.39    1.89
   1   8  -1   33.29    1.59
   0  -8  -1   19.50    1.17
   0  -8   1   25.05    1.30
   0  -8  -1   20.29    1.00
   0  -8   1   22.96    1.16
   0  -8   1   21.26    1.27
   0  -8  -1   20.89    1.44
   0  -8   1   20.00    1.56
   0   8   1   23.27    1.06
   0   8  -1   20.08    1.24
   0   8   1   20.67    1.41
   0   8   1   21.74    1.21
   0   8  -1   21.75    1.55
   1  -8   1  174.32    6.28
   1  -8   1  193.42    6.38
   1  -8   1  188.99    6.08
  -1  -8  -1  170.46    6.39
   1  -8   1  182.01    6.68
  -1  -8  -1  183.72    6.58
  -1   8  -1  184.88    6.38
   1   8   1  190.34    6.25
   1   8   1  185.35    6.61
  -1   8  -1  187.79    6.69
   1   8   1  195.02    6.15
   2  -8   1    3.21    0.56
  -2  -8  -1    2.30    0.51
  -2  -8  -1    1.83    0.60
  -2  -8  -1    1.78    0.32
   2  -8   1    0.80    0.33
   2  -8   1    1.14    0.53
   2   8   1    1.66    0.75
   2   8   1    1.51    0.36
  -2   8  -1    1.52    0.68
  -2   8  -1    1.81    0.31
  -2   8  -1    1.71    0.53
   2   8   1    2.21    0.51
   3  -8   1   29.64    1.29
  -3  -8  -1   33.12    1.81
   3  -8   1   28.79    1.89
  -3  -8  -1   33.89    1.94
   3   8   1   33.44    1.77
  -3   8  -1   31.72    1.99
  -3   8  -1   28.81    1.34
   3   8   1   31.81    1.19
  -3   8  -1   34.51    1.83
   3   8   1   31.31    1.95
  -4  -8  -1    2.71    0.85
   4  -8   1    3.38    0.52
   4  -8   1    2.05    0.88
  -4  -8  -1    3.70    0.81
   4  -8   1    2.30    0.71
   4   8   1    4.24    1.02
  -4   8  -1    2.97    0.50
  -4   8  -1    3.66    0.85
   4   8   1    4.08    0.82
  -4   8  -1    0.92    0.91
   5  -8   1  144.51    5.77
  -5  -8  -1  145.83    5.82
   5  -8   1  139.96    4.94
  -5   8  -1  151.30    5.60
   5   8   1  140.93    5.62
  -6  -8  -1    9.65    1.66
   6  -8   1    8.36    1.60
   6  -8   1    7.56    1.09
   6   8   1    8.43    1.46
  -6   8  -1    6.62    1.17
  -6   8  -1    8.66    1.67
  -7  -8  -1  110.85    5.34
   7  -8   1  113.43    4.41
   7  -8   1  119.09    5.37
   7   8   1  104.81    5.21
  -7   8  -1  123.61    4.70
  -7   8  -1  113.89    4.95
  -8  -8  -1   -0.13    1.67
   8  -8   1   -0.51    1.09
   8  -8   1    3.55    1.78
  -8   8  -1    3.01    1.50
   8   8   1    1.82    1.70
   9  -8   1   12.25    2.40
  -9  -8  -1   15.88    3.01
  -9   8  -1   11.44    2.22
   9   8   1   16.72    2.72
  -9  -9   1   -0.27    2.12
  -9  -9   1    7.76    2.45
   9  -9  -1    1.79    2.23
  -9   9   1    5.34    2.03
   9   9  -1    1.76    2.16
   8  -9  -1   22.48    2.71
  -8  -9   1   20.47    2.64
  -8   9   1   17.99    2.20
   8   9  -1   14.46    2.47
   7  -9  -1   94.51    4.56
  -7  -9   1   93.89    4.83
   7   9  -1   87.69    4.63
  -7   9   1   85.04    3.44
  -7   9   1   87.70    4.33
   6  -9  -1   42.02    3.59
  -6  -9   1   52.36    3.16
  -6   9   1   45.30    2.73
   6   9  -1   46.04    3.01
  -6   9   1   40.67    1.84
  -5  -9   1    3.56    1.13
   5  -9  -1    5.25    1.10
   5   9  -1    3.85    1.20
  -5   9   1    3.40    0.99
  -4  -9   1    1.14    0.80
   4  -9  -1    0.91    0.80
  -4  -9   1    1.54    0.39
  -4  -9   1    0.96    0.71
  -4  -9   1    1.98    0.85
  -4   9   1    1.70    0.71
   4   9  -1    1.61    0.78
  -4   9   1    0.26    0.95
  -3  -9   1  135.28    5.12
   3  -9  -1  134.81    5.12
  -3  -9   1  136.01    4.92
  -3  -9   1  128.47    4.41
  -3  -9   1  131.94    5.21
   3  -9  -1  115.64    4.86
  -3   9   1  132.46    4.95
   3   9  -1  123.85    5.22
   3   9  -1  127.88    4.54
  -3   9   1  135.21    5.18
  -2  -9   1  130.78    4.53
   2  -9  -1  130.81    5.04
   2  -9  -1  122.83    4.79
  -2  -9   1  138.16    4.81
  -2  -9   1  125.97    5.14
  -2  -9   1  136.71    4.97
  -2   9   1  129.97    5.03
  -2   9   1  133.99    4.88
   2   9  -1  128.90    5.15
   2   9  -1  130.57    4.63
  -1  -9   1    9.14    0.87
   1  -9  -1    9.80    0.53
   1  -9  -1   10.08    1.16
   1  -9  -1    9.59    0.99
   1  -9  -1    8.29    0.53
  -1  -9   1   12.11    1.26
  -1  -9   1   10.22    1.03
  -1  -9   1   12.32    0.99
  -1   9   1   10.47    1.20
  -1   9   1   11.67    1.01
   1   9  -1   10.88    1.28
   1   9  -1   10.38    0.95
   0  -9  -1   25.94    1.55
   0  -9  -1   26.61    1.76
   0  -9   1   26.41    1.83
   0  -9   1   26.23    1.32
   0  -9  -1   23.78    1.36
   0  -9   1   26.46    1.46
   0  -9  -1   25.50    1.18
   0  -9   1   27.50    1.44
   0   9  -1   25.49    1.75
   0   9  -1   24.44    1.45
   0   9   1   26.12    1.39
   0   9   1   27.76    1.73
  -1  -9  -1    1.52    0.50
  -1  -9  -1    2.09    0.47
   1  -9   1    1.33    0.53
   1  -9   1    1.49    0.69
   1  -9   1    2.20    0.55
  -1  -9  -1    1.74    0.70
   1  -9   1    1.90    0.37
   1   9   1    2.12    0.48
   1   9   1    1.20    0.47
  -1   9  -1    1.76    0.62
  -1   9  -1    1.76    0.73
   1   9   1    1.30    0.70
  -2  -9  -1   81.46    3.27
   2  -9   1   81.90    3.27
  -2  -9  -1   78.01    2.93
   2  -9   1   84.27    2.96
  -2  -9  -1   87.00    3.61
   2  -9   1   80.41    3.62
  -2   9  -1   82.49    3.61
   2   9   1   81.13    3.58
  -2   9  -1   80.52    2.87
   2   9   1   82.98    2.97
  -2   9  -1   86.49    3.39
   2   9   1   81.45    3.26
  -3  -9  -1  123.55    4.99
   3  -9   1  125.82    4.72
   3  -9   1  136.58    4.50
  -3  -9  -1  121.27    4.78
   3  -9   1  128.65    5.08
   3   9   1  125.70    5.06
   3   9   1  125.20    4.19
  -3   9  -1  125.63    5.14
  -3   9  -1  125.83    4.20
   3   9   1  120.38    4.74
   3   9   1  122.24    4.16
  -3   9  -1  130.49    4.82
   4  -9   1   20.87    1.07
  -4  -9  -1   24.85    1.85
   4  -9   1   21.03    1.87
  -4  -9  -1   24.52    1.91
  -4   9  -1   21.80    1.17
   4   9   1   24.35    1.75
   4   9   1   26.10    2.24
  -4   9  -1   18.00    2.41
  -4   9  -1   24.66    1.71
   5  -9   1    9.86    1.50
   5  -9   1    8.72    0.92
  -5  -9  -1    8.69    1.52
   5   9   1    7.93    1.20
  -5   9  -1    8.56    0.99
  -5   9  -1    8.33    1.23
   6  -9   1    4.73    1.35
  -6  -9  -1    3.85    1.33
   6  -9   1    4.69    0.81
   6   9   1    5.07    1.27
  -6   9  -1    4.13    1.28
  -6   9  -1    2.75    1.08
  -7  -9  -1   30.94    3.01
   7  -9   1   30.54    1.96
   7  -9   1   26.62    2.75
  -7   9  -1   31.17    2.67
   7   9   1   32.85    2.87
  -8  -9  -1   34.98    3.62
   8  -9   1   34.31    3.52
   8  -9   1   40.92    3.42
  -8   9  -1   37.89    3.22
   8   9   1   32.69    3.44
   9  -9   1   31.31    3.99
  -9  -9  -1   20.99    3.14
  -9   9  -1   27.64    3.57
   9   9   1   22.13    3.17
   9 -10  -1    7.17    2.61
   8 -10  -1   28.96    3.30
  -8 -10   1   27.00    3.40
  -8 -10   1   31.35    3.61
  -8  10   1   26.05    3.11
   8  10  -1   27.72    3.45
   7 -10  -1   -1.35    1.40
  -7 -10   1   -0.73    1.48
  -7 -10   1    0.41    1.67
  -7  10   1    0.99    1.32
   7  10  -1    1.09    1.62
  -6 -10   1   13.53    1.93
   6 -10  -1   16.81    2.04
  -6 -10   1   14.88    1.94
  -6  10   1   11.59    1.64
   6  10  -1   16.97    2.32
  -5 -10   1   36.35    2.67
   5 -10  -1   34.78    2.56
  -5 -10   1   36.57    2.71
  -5  10   1   34.14    2.37
   5  10  -1   32.71    2.56
  -4 -10   1  157.47    6.00
   4 -10  -1  151.23    5.93
  -4 -10   1  149.35    6.06
  -4 -10   1  153.73    4.97
   4  10  -1  152.71    5.15
  -4  10   1  137.57    6.01
  -4  10   1  149.47    5.73
  -3 -10   1    3.50    0.75
  -3 -10   1    4.66    0.98
  -3 -10   1    5.41    0.69
  -3 -10   1    3.73    0.99
   3 -10  -1    3.32    1.00
   3 -10  -1    3.54    0.87
   3  10  -1    4.42    0.73
  -3  10   1    4.58    1.10
  -3  10   1    3.88    0.87
  -2 -10   1    3.09    0.56
  -2 -10   1    3.81    0.68
   2 -10  -1    3.13    0.83
  -2 -10   1    5.57    0.92
  -2 -10   1    4.66    1.02
   2 -10  -1    3.44    0.82
  -2  10   1    4.04    0.83
   2  10  -1    3.91    1.21
  -2  10   1    4.42    0.89
   2  10  -1    3.32    0.68
   1 -10  -1    0.43    0.25
   1 -10  -1    1.70    0.62
   1 -10  -1   -0.13    0.60
  -1 -10   1    1.18    0.59
  -1 -10   1    1.20    0.75
  -1 -10   1    1.85    0.53
  -1 -10   1    1.09    0.46
   1 -10  -1    0.41    0.27
  -1  10   1    1.42    0.55
  -1  10   1   -0.68    0.73
   1  10  -1    0.76    0.54
   1  10  -1    0.13    0.77
   0 -10   1  232.80    7.58
   0 -10   1  237.72    7.74
   0 -10   1  230.88    8.37
   0 -10   1  222.96    7.73
   0 -10  -1  228.81    7.47
   0 -10  -1  227.95    7.52
   0 -10  -1  229.14    8.23
   0 -10  -1  225.02    7.71
   0  10  -1  223.73    7.80
   0  10  -1  227.41    8.25
   0  10   1  226.37    8.12
   0  10   1  230.28    7.69
   1 -10   1    5.86    0.81
  -1 -10  -1    6.08    0.75
   1 -10   1    6.24    1.06
   1 -10   1    5.62    0.65
  -1 -10  -1    7.12    1.11
  -1 -10  -1    6.54    0.82
   1  10   1    7.02    0.82
  -1  10  -1    7.39    0.93
   1  10   1    6.27    0.84
   1  10   1    5.61    1.06
  -1  10  -1    4.67    1.06
  -2 -10  -1  109.26    4.57
   2 -10   1  113.41    4.23
   2 -10   1  108.39    4.63
  -2 -10  -1  107.68    3.89
  -2 -10  -1  118.72    4.24
   2 -10   1  106.67    3.82
   2 -10   1  107.47    3.72
  -2  10  -1  118.27    4.35
   2  10   1  110.49    4.22
   2  10   1  113.97    3.91
   2  10   1  109.28    4.63
  -2  10  -1   99.71    4.58
   3 -10   1   15.59    1.64
   3 -10   1   17.92    1.67
  -3 -10  -1   18.00    1.51
  -3 -10  -1   14.22    1.59
  -3  10  -1   13.82    1.74
   3  10   1   16.77    1.92
   3  10   1   15.03    1.01
   3  10   1   13.09    0.90
  -3  10  -1   14.23    0.79
  -3  10  -1   18.90    1.48
   3  10   1   18.23    1.44
   4 -10   1   97.62    4.35
  -4 -10  -1   99.66    4.34
  -4 -10  -1   92.08    4.16
  -4  10  -1   97.15    3.31
  -4  10  -1   96.35    4.10
   4  10   1   94.47    4.09
  -5 -10  -1   40.42    2.76
   5 -10   1   39.98    3.20
  -5  10  -1   41.21    1.79
  -5  10  -1   40.08    2.52
   5  10   1   39.65    2.61
   6 -10   1   63.42    3.67
  -6 -10  -1   63.79    3.67
   6 -10   1   57.34    2.43
   6  10   1   52.35    3.37
  -6  10  -1   61.09    3.30
   7 -10   1    8.62    1.98
  -7 -10  -1    8.34    1.99
   7 -10   1    8.99    1.15
  -7  10  -1    9.56    1.67
   7  10   1    6.01    1.80
   8 -10   1    4.30    1.98
  -8 -10  -1    4.49    1.94
   8  10   1    0.64    1.85
  -8  10  -1    2.70    1.71
   9 -10   1    3.79    2.42
   8 -11  -1   27.47    3.62
  -8 -11   1   28.50    3.61
  -8 -11   1   22.24    3.02
  -8  11   1   22.51    2.69
  -7 -11   1    2.34    1.55
  -7 -11   1    3.86    1.85
   7 -11  -1    0.74    1.65
  -7  11   1    0.85    1.50
  -6 -11   1   88.42    4.60
   6 -11  -1   95.54    4.67
  -6 -11   1   86.44    4.78
  -6  11   1   88.11    4.22
  -5 -11   1   13.99    1.89
  -5 -11   1   13.21    1.82
  -5  11   1   12.62    1.56
  -4 -11   1   19.13    2.43
  -4 -11   1   22.77    2.02
  -4 -11   1   19.88    1.03
   4 -11  -1   16.12    1.92
  -4  11   1   19.09    2.53
   4  11  -1   16.81    1.38
  -3 -11   1    7.99    1.34
   3 -11  -1    4.28    1.05
  -3 -11   1    8.22    1.18
  -3 -11   1    6.31    0.67
  -3 -11   1    5.89    0.96
   3  11  -1    7.59    0.97
  -3  11   1    7.89    1.12
  -3  11   1    4.43    1.31
  -2 -11   1  167.82    6.66
  -2 -11   1  173.63    5.80
   2 -11  -1  160.41    6.17
   2 -11  -1  164.29    6.47
  -2 -11   1  175.10    6.28
  -2 -11   1  174.70    6.07
  -2  11   1  170.31    6.53
   2  11  -1  167.86    5.99
  -2  11   1  171.74    6.17
  -1 -11   1    5.74    0.68
  -1 -11   1    7.64    1.26
   1 -11  -1    6.17    0.50
   1 -11  -1    6.57    0.93
   1 -11  -1    7.14    1.19
  -1 -11   1    6.61    0.95
  -1 -11   1    6.45    0.95
   1 -11  -1    4.37    0.52
   1  11  -1    6.36    0.89
  -1  11   1    5.17    0.82
  -1  11   1    8.13    1.21
   1  11  -1    5.78    1.35
   0 -11  -1   20.66    1.93
   0 -11   1   25.08    1.35
   0 -11  -1   24.61    1.36
   0 -11  -1   24.25    1.50
   0 -11   1   22.86    1.42
   0 -11   1   23.59    1.57
   0 -11  -1   23.14    1.23
   0 -11   1   26.04    2.10
   0  11   1   25.80    1.49
   0  11   1   27.92    2.07
   0  11  -1   19.83    2.08
   0  11  -1   23.27    1.55
  -1 -11  -1   11.55    1.52
   1 -11   1    9.81    1.15
  -1 -11  -1   12.46    1.03
   1 -11   1   12.58    1.17
   1 -11   1   10.52    0.82
  -1 -11  -1   10.71    1.09
  -1 -11  -1   10.72    1.04
   1 -11   1    9.05    1.33
   1  11   1   12.02    1.02
  -1  11  -1   12.26    1.24
  -1  11  -1   13.49    1.68
   1  11   1    9.90    1.04
   1  11   1    9.80    1.29
   2 -11   1  143.64    4.83
   2 -11   1  141.95    4.71
  -2 -11  -1  149.59    5.27
   2 -11   1  130.80    5.23
  -2 -11  -1  140.61    4.95
  -2 -11  -1  142.50    5.70
   2 -11   1  142.49    5.79
  -2  11  -1  155.72    5.47
   2  11   1  144.82    4.97
   2  11   1  138.08    5.25
   2  11   1  137.43    5.77
  -3 -11  -1    4.86    1.16
  -3 -11  -1    4.66    0.97
   3 -11   1    4.10    1.03
   3 -11   1    3.33    0.43
   3  11   1    3.05    0.67
   3  11   1    3.43    0.59
   3  11   1    6.14    1.03
  -3  11  -1    5.35    1.08
   4 -11   1  113.94    5.36
  -4 -11  -1  116.58    5.16
  -4  11  -1  115.08    5.29
   4  11   1  116.59    4.82
  -5 -11  -1    4.37    1.37
   5 -11   1    2.67    1.31
  -5  11  -1    3.92    1.15
   5  11   1    3.40    1.19
  -5  11  -1    3.26    0.51
   6 -11   1   22.73    2.69
  -6 -11  -1   22.54    2.71
   6  11   1   20.47    2.58
  -6  11  -1   21.92    2.31
  -7 -11  -1    5.58    1.83
   7 -11   1    6.67    1.91
  -7  11  -1    4.65    1.56
   7  11   1    4.96    1.80
  -8 -11  -1   62.36    4.68
   8 -11   1   59.87    4.52
   8  11   1   53.58    4.36
  -8  11  -1   55.49    4.11
  -8 -12   1   15.44    2.57
   8 -12  -1   20.09    2.90
  -8 -12   1    9.67    2.83
  -8  12   1   14.78    2.41
  -7 -12   1    0.05    1.96
   7 -12  -1   -0.37    1.78
  -7 -12   1   -0.80    1.77
  -7  12   1    2.11    1.74
  -6 -12   1   31.93    3.17
  -6 -12   1   38.22    3.13
   6 -12  -1   32.91    3.16
  -6  12   1   32.66    2.73
  -5 -12   1   36.69    3.05
  -5 -12   1   36.66    2.89
   5 -12  -1   37.04    2.97
  -5  12   1   35.86    2.54
  -4 -12   1  132.19    5.38
  -4 -12   1  124.54    4.26
  -4 -12   1  126.57    5.61
   4 -12  -1  123.45    5.49
   4  12  -1  120.42    4.52
  -4  12   1  121.83    5.06
  -3 -12   1   -0.57    0.49
  -3 -12   1    0.66    1.21
  -3 -12   1    0.48    0.84
  -3 -12   1   -0.93    0.83
   3 -12  -1   -0.46    0.95
  -3  12   1   -0.39    0.81
   3  12  -1    0.13    0.71
  -2 -12   1    0.97    0.96
  -2 -12   1    1.50    0.79
   2 -12  -1    0.26    0.95
  -2 -12   1    1.75    0.55
  -2 -12   1    1.92    0.73
  -2  12   1    0.09    0.69
   2  12  -1    1.13    0.73
  -1 -12   1    7.50    1.38
  -1 -12   1   12.85    1.40
  -1 -12   1   12.70    1.08
   1 -12  -1   11.25    1.33
   1 -12  -1    9.65    1.36
  -1 -12   1   11.71    1.15
  -1  12   1    8.46    1.51
   1  12  -1   12.58    1.28
  -1  12   1   13.62    1.29
   0 -12  -1  190.86    6.64
   0 -12  -1  192.45    6.31
   0 -12   1  190.99    6.39
   0 -12   1  181.94    6.55
   0 -12   1  190.65    7.40
   0 -12   1  185.55    6.62
   0 -12  -1  180.95    6.36
   0 -12  -1  193.02    7.31
   0  12  -1  191.01    6.77
   0  12   1  178.09    7.19
   0  12   1  194.46    6.61
   1 -12   1   14.68    1.87
   1 -12   1   16.38    0.99
  -1 -12  -1   17.30    1.28
  -1 -12  -1   17.23    1.28
   1 -12   1   15.46    1.48
   1 -12   1   14.91    1.36
  -1 -12  -1   17.64    1.35
  -1 -12  -1   13.20    1.72
   1  12   1   17.69    1.29
  -1  12  -1   15.82    1.53
   2 -12   1  105.92    3.54
  -2 -12  -1  104.89    3.88
   2 -12   1  101.95    4.77
  -2 -12  -1  107.05    4.73
   2 -12   1  103.92    3.67
  -2 -12  -1  108.08    4.16
   2  12   1   97.83    4.13
  -2  12  -1  111.91    4.40
   2  12   1  105.14    3.90
  -3 -12  -1    2.48    1.11
  -3 -12  -1    1.94    0.98
   3 -12   1   -0.41    1.16
   3  12   1    1.27    0.66
   3  12   1    0.55    0.63
   3  12   1    0.91    0.78
   4 -12   1   45.67    3.11
  -4 -12  -1   45.81    3.02
  -4  12  -1   48.51    2.77
   4  12   1   44.49    1.70
   4  12   1   41.66    2.69
  -5 -12  -1    9.02    1.72
   5 -12   1    6.98    1.76
  -5  12  -1    8.92    1.39
   5  12   1   10.54    1.69
  -6 -12  -1   74.49    4.37
   6 -12   1   79.36    4.49
   6  12   1   73.17    4.27
  -6  12  -1   79.56    4.11
  -7 -12  -1    4.96    2.10
   7 -12   1    1.97    1.95
   7  12   1    2.19    1.70
  -7  12  -1    1.58    1.65
  -8 -12  -1    3.18    2.35
   8 -12   1    5.64    2.28
  -8  12  -1    0.75    1.91
   8  12   1    1.40    2.17
  -7 -13   1   37.81    3.82
   7 -13  -1   34.14    3.83
  -7 -13   1   43.77    4.12
  -7  13   1   30.79    3.26
   6 -13  -1   33.98    3.51
  -6 -13   1   41.57    3.49
  -6 -13   1   48.05    3.79
  -6  13   1   35.97    3.11
  -5 -13   1    0.03    1.57
   5 -13  -1    1.53    1.52
  -5 -13   1    2.06    1.36
  -5  13   1    1.87    1.24
   4 -13  -1    5.84    1.67
  -4 -13   1    6.53    2.15
  -4 -13   1    5.11    1.54
  -4 -13   1    6.33    0.76
  -4  13   1    3.95    1.16
   4  13  -1    5.22    1.06
  -3 -13   1   22.93    2.14
  -3 -13   1   24.41    1.42
  -3 -13   1   23.59    2.63
  -3  13   1   26.99    2.02
   3  13  -1   24.41    1.82
  -2 -13   1  104.98    3.92
   2 -13  -1  109.28    4.86
  -2 -13   1  104.43    4.41
  -2 -13   1  103.30    4.92
  -2 -13   1  103.87    4.17
   2  13  -1  102.95    4.21
  -2  13   1  111.96    4.38
  -1 -13   1    9.53    1.11
  -1 -13   1    8.37    0.95
  -1 -13   1    7.46    1.17
   1 -13  -1    7.04    1.37
   1  13  -1    8.99    1.21
  -1  13   1    8.72    1.17
   0 -13   1    6.15    1.01
   0 -13   1    8.67    1.13
   0 -13  -1    7.46    0.95
   0 -13  -1    7.41    1.10
   0 -13   1    7.27    1.71
   0 -13  -1    8.44    1.59
   0 -13   1    7.48    0.99
   0  13  -1    7.69    1.14
   0  13   1    9.90    1.19
  -1 -13  -1   -0.10    1.04
  -1 -13  -1    1.15    0.73
   1 -13   1    0.29    0.79
  -1 -13  -1    0.57    0.71
  -1 -13  -1    0.79    0.70
   1  13   1    1.31    0.74
  -1  13  -1    1.19    0.84
   2 -13   1   20.72    2.33
  -2 -13  -1   19.92    1.40
  -2 -13  -1   18.01    1.65
   2 -13   1   18.50    0.93
  -2 -13  -1   19.85    1.61
  -2 -13  -1   18.60    3.35
   2  13   1   19.45    1.56
  -2  13  -1   19.89    2.05
   2  13   1   21.90    1.46
  -3 -13  -1   31.69    2.62
   3 -13   1   30.82    2.63
  -3 -13  -1   30.67    2.22
  -3  13  -1   33.15    2.27
   3  13   1   29.70    2.17
   3  13   1   29.40    1.78
   3  13   1   29.24    1.71
   4 -13   1   60.30    3.77
  -4 -13  -1   60.03    3.72
  -4  13  -1   62.51    3.32
   4  13   1   58.22    3.31
  -5 -13  -1   22.11    2.87
   5 -13   1   27.08    2.88
   5  13   1   24.94    2.57
  -5  13  -1   27.97    2.52
   6 -13   1    1.81    1.87
  -6 -13  -1   -0.80    1.67
  -6  13  -1    0.34    1.53
   6  13   1   -0.97    1.50
  -7 -13  -1   13.47    2.65
   7 -13   1    9.82    2.51
  -7  13  -1   13.34    2.39
   7  13   1   10.85    2.31
  -7 -14   1    5.08    3.23
  -7 -14   1   -1.43    2.13
   7 -14  -1   -1.62    2.28
  -7  14   1    3.22    2.56
   6 -14  -1   10.15    2.26
  -6 -14   1    7.51    2.24
  -6 -14   1    7.07    1.99
  -6  14   1    8.50    1.97
  -5 -14   1   53.72    3.76
   5 -14  -1   60.95    4.04
  -5 -14   1   59.59    4.21
  -5  14   1   55.70    3.50
   4 -14  -1   14.33    2.18
  -4 -14   1   13.65    1.93
  -4 -14   1   12.39    2.21
   4  14  -1   12.40    1.44
  -4  14   1   11.02    1.60
  -3 -14   1   39.14    2.71
  -3 -14   1   39.68    1.97
   3 -14  -1   45.07    3.18
  -3 -14   1   41.93    3.32
  -3  14   1   40.68    2.65
   3  14  -1   39.23    2.41
  -2 -14   1    2.35    1.37
  -2 -14   1    0.66    0.74
   2 -14  -1    1.12    1.38
  -2 -14   1    2.44    1.03
  -2 -14   1    1.06    0.99
   2  14  -1    0.47    0.88
  -2  14   1    1.17    0.92
  -1 -14   1   41.85    2.44
  -1 -14   1   44.32    3.21
  -1 -14   1   37.63    2.12
   1 -14  -1   36.45    2.97
  -1 -14   1   39.37    2.06
  -1  14   1   40.38    2.32
   1  14  -1   37.48    2.39
   0 -14  -1   12.05    1.33
   0 -14   1   11.47    1.86
   0 -14   1   10.21    1.33
   0 -14  -1    9.71    1.80
   0 -14  -1    9.20    1.25
   0 -14   1    9.13    1.13
   0  14  -1   11.91    1.42
   0  14   1   11.70    1.41
  -1 -14  -1   71.10    2.99
  -1 -14  -1   65.40    3.06
  -1 -14  -1   70.95    3.12
  -1 -14  -1   67.42    3.91
   1 -14   1   72.23    4.01
   1 -14   1   68.69    3.10
   1  14   1   72.26    3.09
  -1  14  -1   71.90    3.48
  -2 -14  -1   13.97    2.00
   2 -14   1   13.13    0.73
  -2 -14  -1   15.54    1.67
   2 -14   1   14.59    1.97
  -2 -14  -1   15.81    1.65
   2  14   1   11.54    1.40
   2  14   1   14.10    1.63
  -2  14  -1   13.87    1.64
  -3 -14  -1    0.87    1.48
  -3 -14  -1    2.63    1.00
   3 -14   1    2.82    1.53
   3  14   1    2.38    1.11
   3  14   1    1.69    0.91
  -3  14  -1    1.29    1.12
   4 -14   1   -0.61    1.45
  -4 -14  -1   -1.27    1.50
   4  14   1   -0.76    1.27
  -4  14  -1    0.74    1.23
  -5 -14  -1   66.91    4.29
   5 -14   1   63.72    4.33
  -5  14  -1   61.29    3.78
   5  14   1   61.46    3.86
  -6 -14  -1   10.06    2.31
   6 -14   1   16.43    2.77
  -6  14  -1   17.48    2.38
   6  14   1   17.05    2.47
   7 -14   1   21.27    3.31
  -7 -14  -1   23.85    3.20
   7  14   1   22.35    3.03
  -7  14  -1   29.87    3.73
  -6 -15   1    0.32    1.89
   6 -15  -1    0.80    2.19
  -6 -15   1    2.98    2.38
  -6  15   1    0.28    1.59
   5 -15  -1    7.98    2.30
  -5 -15   1    8.27    2.34
  -5 -15   1   14.60    2.24
  -5  15   1   10.90    1.87
  -4 -15   1    3.53    1.54
   4 -15  -1    0.66    1.66
  -4 -15   1    1.23    1.87
  -4  15   1    3.38    1.41
   3 -15  -1   69.54    4.16
  -3 -15   1   67.50    4.24
  -3 -15   1   61.24    3.61
  -3  15   1   67.02    3.47
   3  15  -1   63.06    3.23
   2 -15  -1   18.63    2.34
  -2 -15   1   16.01    1.76
  -2 -15   1   14.79    1.61
  -2 -15   1   15.06    2.39
  -2 -15   1   17.51    2.05
   2  15  -1   12.81    1.62
  -2  15   1   19.24    2.01
  -1 -15   1   86.65    3.94
  -1 -15   1   83.44    4.76
  -1 -15   1   83.91    3.49
   1 -15  -1   87.37    4.56
   1  15  -1   85.52    3.94
  -1  15   1   87.08    3.85
   0 -15   1    1.70    1.51
   0 -15  -1    1.94    0.95
   0 -15  -1    3.22    1.55
   0 -15   1    2.14    1.12
   0 -15   1    3.12    0.87
   0  15  -1    1.87    1.10
   0  15   1    2.63    1.05
   1 -15   1    5.85    1.31
  -1 -15  -1    5.83    1.18
  -1 -15  -1    7.27    1.81
   1 -15   1    6.20    1.69
  -1 -15  -1    6.18    1.12
  -1 -15  -1    4.96    1.34
   1  15   1    5.36    1.07
  -1  15  -1    6.46    1.36
   1  15   1    6.17    1.58
   2 -15   1    7.61    2.02
  -2 -15  -1   11.92    1.67
  -2 -15  -1   11.42    1.46
  -2 -15  -1    9.21    1.90
   2  15   1   11.48    1.49
   2  15   1   11.45    1.39
  -2  15  -1    9.97    1.53
  -3 -15  -1  112.94    5.58
  -3 -15  -1  112.08    4.90
   3 -15   1  114.08    5.58
   3  15   1  114.11    4.45
  -3  15  -1  109.33    4.97
  -4 -15  -1    0.14    1.79
   4 -15   1    0.44    1.80
  -4 -15  -1    1.05    1.31
  -4  15  -1    0.37    1.41
  -5 -15  -1   19.89    2.86
   5 -15   1   13.23    2.60
  -5 -15  -1   10.42    2.44
  -5  15  -1   11.49    1.96
   6 -15   1    3.54    2.36
  -6 -15  -1    1.07    1.83
  -6 -15  -1   -0.03    2.26
  -6  15  -1   -0.15    1.72
   6  15   1    0.45    2.03
  -5 -16   1   57.02    4.85
  -5 -16   1   56.85    4.13
   5 -16  -1   52.31    4.54
  -5  16   1   57.10    3.85
   4 -16  -1   12.33    2.30
  -4 -16   1    6.92    2.36
  -4 -16   1    9.81    2.00
  -4  16   1    8.38    1.75
  -3 -16   1   47.67    3.37
   3 -16  -1   57.36    4.01
  -3 -16   1   46.78    3.99
  -3  16   1   45.89    3.20
   3  16  -1   50.77    3.07
   2 -16  -1    0.01    1.63
  -2 -16   1    1.60    1.82
  -2 -16   1    0.44    1.25
  -2  16   1   -0.63    1.20
   2  16  -1    2.37    1.26
   1 -16  -1   26.79    2.91
  -1 -16   1   27.51    3.26
  -1 -16   1   20.80    2.36
   1  16  -1   20.37    2.39
  -1  16   1   21.29    2.19
   0 -16   1   14.14    2.05
   0 -16   1   15.67    2.38
   0 -16  -1   14.09    2.25
   0  16  -1   12.90    1.73
   0  16   1   16.75    1.78
  -1 -16  -1   92.12    4.15
  -1 -16  -1  106.41    5.49
   1 -16   1   93.34    5.28
  -1  16  -1   98.40    4.55
   1  16   1  104.72    4.21
   2 -16   1    7.41    2.03
  -2 -16  -1    6.32    1.37
  -2 -16  -1    6.68    1.99
  -2  16  -1    7.26    1.53
   2  16   1    7.22    1.25
   3 -16   1    1.69    1.80
  -3 -16  -1    1.52    1.92
  -3 -16  -1    0.70    1.31
  -3  16  -1    3.02    1.57
  -4 -16  -1    5.43    2.16
  -4 -16  -1    0.68    1.54
   4 -16   1    4.04    2.09
  -4  16  -1    0.11    1.57
   5 -16   1   59.22    4.93
  -5 -16  -1   65.01    4.88
  -5 -16  -1   63.38    4.32
  -5  16  -1   60.03    4.11
  -4 -17   1    5.09    2.41
   4 -17  -1    4.79    2.38
  -4 -17   1    5.96    2.01
  -4  17   1    4.21    1.72
   3 -17  -1   18.50    2.71
  -3 -17   1   20.74    2.90
  -3 -17   1   21.93    3.12
  -3  17   1   22.09    2.74
  -2 -17   1   58.52    4.69
   2 -17  -1   54.72    4.35
  -2 -17   1   50.09    3.59
   2  17  -1   59.52    3.53
  -2  17   1   59.33    3.51
  -1 -17   1   34.33    3.92
   1 -17  -1   41.69    3.82
  -1 -17   1   36.62    2.99
  -1  17   1   33.29    2.87
   1  17  -1   41.08    3.08
   0 -17  -1    7.02    2.25
   0 -17   1    5.79    2.01
   0  17  -1    7.99    1.66
   0  17   1    7.04    1.38
  -1 -17  -1    2.74    2.13
   1 -17   1    4.36    2.01
   1  17   1    6.36    1.61
  -1  17  -1    6.29    1.57
   2 -17   1   33.99    3.74
  -2 -17  -1   32.46    2.73
  -2 -17  -1   37.75    3.81
  -2  17  -1   35.35    3.04
   2  17   1   34.23    2.69
  -3 -17  -1   54.45    4.51
  -3 -17  -1   43.65    3.41
   3 -17   1   46.84    4.29
  -3  17  -1   52.69    3.62
   4 -17   1   37.42    4.23
  -4 -17  -1   39.78    4.34
  -4 -17  -1   38.45    3.46
  -4  17  -1   32.03    3.46
   3 -18  -1    9.00    2.49
  -3 -18   1    4.65    2.33
  -3 -18   1   -0.60    2.76
  -3  18   1    4.84    1.90
   2 -18  -1    5.87    2.49
  -2 -18   1    0.53    2.47
  -2  18   1    0.98    1.70
   2  18  -1    4.76    2.37
  -1 -18   1    2.17    2.37
   1 -18  -1    0.66    2.27
  -1  18   1    3.97    1.66
   1  18  -1    0.14    1.82
   0 -18  -1   30.53    3.91
   0 -18   1   23.24    3.02
   0  18  -1   31.89    3.14
   0  18   1   26.91    2.64
  -1 -18  -1    6.50    2.66
   1 -18   1   22.11    3.05
  -1  18  -1   14.76    2.18
   1  18   1   16.70    1.92
  -2 -18  -1    8.62    2.73
   2 -18   1    9.88    2.58
  -2  18  -1   12.22    2.13
  -3 -18  -1    7.00    2.74
   3 -18   1    6.05    2.46
  -3  18  -1    2.02    1.84
 -10   0   2   44.24    4.62
 -10   0   2   52.87    4.38
 -10   0   2   45.52    3.28
  -9   0   2    0.64    1.30
   9   0  -2    0.51    1.62
  -9   0   2    1.18    1.65
  -9   0   2   -1.67    1.74
  -8   0   2   77.79    4.15
  -8   0   2   78.09    3.52
  -8   0   2   78.46    3.39
  -7   0   2    0.46    0.63
   7   0  -2    0.56    1.01
  -7   0   2   -1.44    0.88
  -7   0   2    2.29    0.82
  -7   0   2    1.25    1.51
   6   0  -2    3.83    1.03
  -6   0   2    2.19    0.84
  -6   0   2    6.01    0.79
  -6   0   2    3.50    0.75
  -6   0   2    2.74    0.97
  -6   0   2    3.61    0.79
   5   0  -2   -0.09    0.58
  -5   0   2    0.84    0.59
  -5   0   2    0.19    0.52
  -5   0   2    0.32    0.47
  -5   0   2    0.07    0.45
  -5   0   2    0.19    0.35
  -4   0   2  290.54    9.62
  -4   0   2  292.48    9.56
  -4   0   2  282.83    9.53
   4   0  -2  280.64    9.70
   4   0  -2  294.90    9.39
  -4   0   2  293.04    9.44
  -4   0   2  299.81    9.37
  -4   0   2  278.82    9.73
  -3   0   2   -0.28    0.26
  -3   0   2    0.29    0.30
  -3   0   2    0.02    0.34
   3   0  -2   -0.03    0.24
  -3   0   2    0.17    0.31
  -3   0   2    0.17    0.37
  -2   0   2  224.13    7.29
   2   0  -2  213.44    7.22
  -2   0   2  218.90    7.22
  -2   0   2  221.71    7.07
  -2   0   2  215.64    7.12
   2   0  -2  220.15    7.14
  -2   0   2  227.30    7.17
  -1   0   2    0.24    0.10
  -1   0   2    0.16    0.19
  -1   0   2    0.21    0.16
   1   0  -2    0.16    0.16
   1   0  -2    0.18    0.11
   1   0  -2    0.20    0.17
   0   0   2  354.15   12.04
   0   0  -2  372.66   11.55
   0   0  -2  384.80   11.82
   0   0   2  377.53   11.54
  -1   0  -2    0.18    0.14
   1   0   2    0.15    0.19
  -1   0  -2   -0.01    0.16
   1   0   2    0.03    0.13
   1   0   2   -0.05    0.13
  -1   0  -2    0.01    0.19
   2   0   2  281.96    9.02
   2   0   2  282.88    8.81
   2   0   2  276.48    8.95
  -2   0  -2  274.14    8.95
  -2   0  -2  279.76    9.04
  -2   0  -2  272.39    8.82
   3   0   2    0.13    0.21
  -3   0  -2    0.02    0.34
  -3   0  -2   -0.17    0.34
   3   0   2   -0.03    0.29
   3   0   2    0.48    0.28
   4   0   2   25.01    1.36
   4   0   2   21.39    1.41
  -4   0  -2   24.29    1.44
  -4   0  -2   23.43    1.13
  -4   0  -2   24.89    1.40
   4   0   2   23.44    1.16
   5   0   2   -0.63    0.47
  -5   0  -2    0.53    0.66
   5   0   2    0.21    0.44
   5   0   2    0.26    0.34
  -5   0  -2    0.23    0.37
  -5   0  -2   -0.61    0.53
  -6   0  -2  158.79    6.38
   6   0   2  174.68    5.74
  -6   0  -2  174.57    5.82
   6   0   2  175.17    6.25
   6   0   2  169.99    6.40
  -6   0  -2  167.41    6.30
   7   0   2    1.37    1.07
   7   0   2    0.96    0.79
  -7   0  -2   -1.37    0.87
  -7   0  -2    1.24    0.60
   7   0   2    0.87    0.60
   8   0   2    1.18    1.15
  -8   0  -2    2.54    0.77
  -8   0  -2    1.32    0.77
  -8   0  -2    1.54    1.32
   9   0   2   -0.52    1.40
  -9   0  -2   -0.64    0.91
  -9   0  -2   -1.41    1.53
 -10   0  -2   32.26    3.88
  10   0   2   38.04    3.77
 -10  -1   2   13.69    2.78
 -10  -1   2   15.82    2.86
 -10   1   2   16.50    2.87
 -10   1   2   12.58    2.10
 -10   1   2   16.62    2.85
  -9  -1   2    1.84    1.77
  -9  -1   2   -0.66    1.76
   9  -1  -2   -0.13    1.54
  -9  -1   2    0.06    1.23
   9   1  -2   -0.33    1.74
  -9   1   2    0.69    1.78
  -9   1   2    0.49    1.41
  -9   1   2    2.63    1.59
  -8  -1   2    6.72    1.10
  -8  -1   2    7.72    1.13
  -8  -1   2    4.87    1.47
   8  -1  -2    9.13    1.71
  -8   1   2    6.80    1.16
  -8   1   2    6.74    1.57
   8   1  -2    4.82    1.59
  -8   1   2    7.00    1.30
  -7  -1   2   12.86    1.21
  -7  -1   2   12.53    1.57
   7  -1  -2   12.56    1.80
  -7  -1   2   17.79    1.41
  -7   1   2   11.70    1.48
   7   1  -2    9.11    1.48
  -7   1   2   12.56    1.43
  -7   1   2   14.27    1.32
  -7   1   2   13.67    1.62
  -6  -1   2   88.75    3.42
   6  -1  -2   87.39    3.83
  -6  -1   2   88.48    3.28
  -6  -1   2   86.81    3.75
  -6  -1   2   83.65    3.62
  -6  -1   2   86.62    3.84
  -6   1   2   90.89    3.50
  -6   1   2   91.88    3.39
  -6   1   2   91.70    3.85
  -6   1   2   90.66    3.75
   6   1  -2   76.67    3.83
  -6   1   2   86.65    3.52
  -5  -1   2   11.92    1.11
  -5  -1   2   10.12    1.14
  -5  -1   2   11.48    1.00
   5  -1  -2   10.93    1.20
  -5  -1   2   10.84    1.16
  -5  -1   2   11.50    0.81
  -5   1   2   11.02    1.02
   5   1  -2    8.99    1.25
  -5   1   2   10.06    0.98
  -5   1   2   11.68    1.15
  -5   1   2   11.59    1.16
  -5   1   2   10.86    0.87
   4  -1  -2    7.01    0.80
  -4  -1   2    8.49    0.87
  -4  -1   2    8.06    0.87
   4  -1  -2    9.30    0.92
  -4  -1   2    6.21    0.83
   4   1  -2    7.88    0.95
  -4   1   2    7.87    0.81
  -4   1   2    7.67    0.77
  -4   1   2    7.31    0.90
  -4   1   2    7.73    0.67
  -4   1   2    7.59    0.86
   4   1  -2    7.76    0.67
  -3  -1   2    1.69    0.47
  -3  -1   2    0.64    0.33
   3  -1  -2    0.72    0.35
  -3  -1   2    0.95    0.34
   3  -1  -2    1.14    0.30
  -3  -1   2    0.98    0.42
  -3  -1   2    1.47    0.32
  -3   1   2    1.38    0.43
   3   1  -2    1.07    0.31
  -3   1   2    1.40    0.35
  -3   1   2    0.52    0.29
   2  -1  -2  279.56   10.14
  -2  -1   2  322.76   10.06
  -2  -1   2  311.42   10.00
  -2  -1   2  307.87    9.86
   2  -1  -2  318.86    9.88
   2  -1  -2  301.54    9.89
  -2  -1   2  320.43    9.88
  -2   1   2  293.99    9.87
  -2   1   2  308.49    9.78
  -2   1   2  313.92    9.90
  -2   1   2  313.87    9.91
   2   1  -2  312.76    9.87
  -1  -1   2   24.83    1.01
  -1  -1   2   25.79    1.17
  -1  -1   2   25.51    1.09
   1  -1  -2   24.78    1.08
   1  -1  -2   26.73    1.10
   1   1  -2   24.84    1.01
  -1   1   2   25.73    1.10
   1   1  -2   24.98    1.14
  -1   1   2   26.78    1.11
   1   1  -2   25.18    1.10
  -1   1   2   26.04    0.90
   0  -1   2  195.77    6.12
   0  -1   2  180.88    5.96
   0  -1  -2  177.25    5.71
   0  -1  -2  186.85    6.07
   0  -1   2  184.66    5.88
   0  -1  -2  181.50    5.72
   0   1  -2  184.97    6.05
   0   1  -2  182.87    5.97
   0   1   2  187.13    5.95
   0   1  -2  181.08    5.88
   1  -1   2    1.55    0.31
   1  -1   2    1.11    0.24
  -1  -1  -2    1.89    0.24
   1  -1   2    1.24    0.22
  -1  -1  -2    1.20    0.21
  -1  -1  -2    1.42    0.29
   1   1   2    1.30    0.28
  -1   1  -2    1.44    0.25
  -1   1  -2    1.13    0.33
  -1   1  -2    1.16    0.23
   1   1   2    1.28    0.21
   1   1   2    1.56    0.23
  -2  -1  -2  167.70    5.66
   2  -1   2  170.01    5.62
   2  -1   2  169.85    5.46
  -2  -1  -2  164.55    5.40
   2  -1   2  173.91    5.65
  -2  -1  -2  167.52    5.57
   2   1   2  158.91    5.59
   2   1   2  163.43    5.55
  -2   1  -2  174.02    5.67
  -2   1  -2  172.57    5.62
   2   1   2  162.57    5.37
   3  -1   2   10.46    0.84
  -3  -1  -2   10.74    0.83
   3  -1   2   11.29    0.69
  -3  -1  -2   10.78    0.62
   3  -1   2   11.97    0.82
  -3  -1  -2   11.03    0.86
   3   1   2   11.22    0.80
   3   1   2   11.17    0.85
  -3   1  -2   10.51    0.71
   3   1   2    9.82    0.56
  -3   1  -2    9.73    0.79
  -3   1  -2   11.08    0.86
  -4  -1  -2  163.71    5.82
   4  -1   2  144.32    5.70
  -4  -1  -2  175.39    5.89
   4  -1   2  165.52    5.86
   4  -1   2  168.92    5.75
   4   1   2  168.51    5.77
  -4   1  -2  166.79    5.79
   4   1   2  164.32    5.82
  -4   1  -2  169.35    5.54
  -4   1  -2  166.58    5.86
   4   1   2  158.25    5.38
  -5  -1  -2   45.51    2.38
   5  -1   2   47.49    1.96
  -5  -1  -2   48.23    2.35
   5  -1   2   48.82    2.20
  -5  -1  -2   46.68    1.86
   5  -1   2   47.13    2.35
  -5  -1  -2   45.04    2.33
  -5   1  -2   50.72    2.40
  -5   1  -2   44.68    2.24
   5   1   2   44.92    2.34
  -5   1  -2   49.60    2.03
   5   1   2   46.70    1.78
   5   1   2   44.78    2.22
  -6  -1  -2    0.55    0.77
   6  -1   2    0.40    0.47
  -6  -1  -2    0.62    0.91
  -6  -1  -2    1.28    0.45
   6  -1   2    0.95    0.59
   6  -1   2    0.51    0.71
  -6  -1  -2   -0.05    0.90
   6   1   2    1.13    0.43
  -6   1  -2    1.95    0.93
  -6   1  -2    0.63    0.50
  -6   1  -2    0.28    0.72
   6   1   2    1.72    0.67
  -7  -1  -2    2.49    1.11
   7  -1   2    2.80    1.05
   7  -1   2    1.98    0.87
  -7  -1  -2    1.95    0.55
   7  -1   2    1.02    0.65
   7   1   2    2.04    0.94
  -7   1  -2    1.33    0.67
  -8  -1  -2   84.06    3.32
   8  -1   2   82.20    3.41
   8  -1   2   86.23    4.41
  -8  -1  -2   81.34    3.25
   8  -1   2   87.00    4.12
  -8  -1  -2   85.39    4.37
  -8   1  -2   86.94    3.57
   8   1   2   87.66    4.17
  -8   1  -2   87.96    4.43
  -9  -1  -2   15.03    1.68
  -9  -1  -2   14.66    2.42
   9  -1   2   17.66    2.61
  -9   1  -2   14.26    1.53
  -9   1  -2   10.75    2.04
   9   1   2   18.02    2.62
 -10  -1  -2   35.43    4.12
  10  -1   2   25.95    3.54
 -10   1  -2   36.33    3.92
  10   1   2   34.91    3.84
 -10  -2   2   10.72    2.83
 -10  -2   2   17.71    2.92
 -10   2   2   16.04    2.80
 -10   2   2   19.10    2.33
 -10   2   2   22.75    3.03
  -9  -2   2   64.27    4.11
  -9  -2   2   52.48    4.30
  -9  -2   2   60.59    3.11
  -9   2   2   61.97    4.13
  -9   2   2   67.43    4.17
   9   2  -2   65.70    4.38
  -8  -2   2   42.25    3.05
   8  -2  -2   41.52    2.94
  -8  -2   2   39.19    2.13
  -8  -2   2   41.35    2.31
  -8   2   2   43.50    3.05
  -8   2   2   37.73    2.97
   8   2  -2   39.14    3.13
  -8   2   2   42.27    2.57
   7  -2  -2    8.57    1.38
  -7  -2   2    7.74    1.02
  -7  -2   2   10.89    1.26
  -7  -2   2    7.55    1.39
  -7   2   2    8.72    1.11
   7   2  -2    9.46    1.65
  -7   2   2   10.82    1.48
  -7   2   2    7.11    1.13
  -7   2   2    6.75    1.05
  -6  -2   2    0.54    0.58
   6  -2  -2    1.68    0.78
  -6  -2   2    0.47    0.74
   6  -2  -2    1.51    0.76
  -6  -2   2    1.38    0.79
  -6  -2   2    1.48    0.49
  -6  -2   2    2.61    0.94
  -6   2   2    1.63    0.60
   6   2  -2    1.35    0.94
  -6   2   2    1.22    0.84
  -6   2   2    0.75    0.51
  -6   2   2    1.52    0.61
  -5  -2   2   88.07    3.63
  -5  -2   2   91.00    3.26
   5  -2  -2   93.47    3.67
   5  -2  -2   89.19    3.62
  -5  -2   2   92.54    3.67
  -5  -2   2   89.64    3.73
  -5  -2   2   94.36    3.40
   5   2  -2   85.71    3.84
  -5   2   2   87.97    3.58
  -5   2   2   92.56    3.43
  -5   2   2   89.11    3.48
  -5   2   2   91.40    3.39
   4  -2  -2   72.30    2.91
  -4  -2   2   75.20    3.02
  -4  -2   2   73.18    2.94
  -4  -2   2   69.97    2.97
  -4  -2   2   73.87    2.75
  -4   2   2   72.77    2.88
   4   2  -2   72.85    2.69
   4   2  -2   65.09    3.08
  -4   2   2   77.46    2.97
  -4   2   2   73.59    2.86
  -4   2   2   74.19    2.77
  -4   2   2   76.50    2.79
  -3  -2   2   71.52    2.79
   3  -2  -2   72.04    2.68
  -3  -2   2   70.44    2.86
  -3  -2   2   62.82    2.88
  -3  -2   2   73.65    2.63
  -3   2   2   70.57    2.65
  -3   2   2   74.07    2.72
  -3   2   2   71.27    2.64
  -3   2   2   72.15    2.63
   3   2  -2   71.73    2.79
   3   2  -2   74.75    2.61
  -3   2   2   70.73    2.70
  -2  -2   2   26.89    1.18
   2  -2  -2   27.70    1.23
  -2  -2   2   27.98    1.35
  -2  -2   2   26.63    1.26
  -2  -2   2   27.26    1.40
   2  -2  -2   29.43    1.27
   2  -2  -2   26.67    1.16
   2   2  -2   25.48    1.29
  -2   2   2   29.41    1.23
  -2   2   2   27.74    1.17
  -2   2   2   27.99    1.14
   2   2  -2   27.30    1.25
   1  -2  -2    8.49    0.65
  -1  -2   2    7.92    0.53
   1  -2  -2    8.70    0.52
  -1  -2   2    8.41    0.78
  -1  -2   2    8.57    0.57
  -1   2   2    9.22    0.58
   1   2  -2    8.85    0.63
   1   2  -2    6.99    0.55
  -1   2   2    8.70    0.41
  -1   2   2    8.61    0.51
   1   2  -2    7.92    0.55
   0  -2   2   46.79    1.82
   0  -2   2   43.28    1.74
   0  -2  -2   47.27    1.70
   0  -2   2   44.27    1.69
   0   2   2   44.90    1.51
   0   2  -2   44.45    1.78
   0   2   2   45.59    1.68
   0   2  -2   45.08    1.71
   0   2  -2   46.06    1.72
   0   2   2   44.74    1.69
   1  -2   2   33.14    1.52
  -1  -2  -2   33.44    1.29
   1  -2   2   31.97    1.32
   1  -2   2   31.85    1.37
  -1  -2  -2   34.39    1.42
  -1  -2  -2   34.07    1.26
   1   2   2   34.54    1.28
   1   2   2   32.74    1.29
  -1   2  -2   34.51    1.51
  -1   2  -2   33.52    1.38
   1   2   2   35.58    1.43
   2  -2   2  201.11    6.62
   2  -2   2  192.74    6.62
  -2  -2  -2  196.53    6.58
  -2  -2  -2  203.64    6.57
  -2  -2  -2  189.42    6.33
  -2  -2  -2  203.47    6.66
   2  -2   2  202.48    6.48
  -2   2  -2  203.33    6.53
   2   2   2  194.64    6.31
  -2   2  -2  205.23    6.66
  -2   2  -2  202.25    6.64
   2   2   2  196.62    6.58
  -3  -2  -2   10.15    0.86
   3  -2   2    8.07    0.83
  -3  -2  -2    6.88    0.73
  -3  -2  -2   10.08    0.82
   3  -2   2    7.56    0.71
  -3  -2  -2    7.73    0.50
   3   2   2    8.48    0.45
  -3   2  -2    9.08    0.69
   3   2   2    8.48    0.73
  -3   2  -2    9.01    0.82
  -4  -2  -2   13.82    1.12
   4  -2   2   13.82    1.00
  -4  -2  -2   13.14    1.13
   4  -2   2   14.04    1.12
   4  -2   2   12.54    0.96
  -4  -2  -2   13.83    1.11
   4   2   2   14.48    1.04
  -4   2  -2   15.89    0.99
  -4   2  -2   14.64    1.12
  -4   2  -2   13.49    1.06
   4   2   2   13.96    0.67
   5  -2   2   16.85    1.12
  -5  -2  -2   18.16    1.45
  -5  -2  -2   17.33    1.42
   5  -2   2   19.08    1.28
  -5  -2  -2   17.49    1.38
   5  -2   2   16.28    1.42
  -5  -2  -2   17.75    0.93
  -5   2  -2   17.62    1.35
  -5   2  -2   18.50    1.52
   5   2   2   17.31    0.81
   5   2   2   17.12    1.27
  -5   2  -2   19.77    1.19
   6  -2   2   34.60    2.21
  -6  -2  -2   36.35    2.37
   6  -2   2   38.13    1.77
  -6  -2  -2   32.36    1.52
  -6  -2  -2   31.24    2.17
  -6  -2  -2   35.81    2.27
   6  -2   2   34.43    1.98
  -6   2  -2   35.25    2.37
   6   2   2   36.20    2.06
   6   2   2   34.20    1.39
  -6   2  -2   32.37    1.99
  -6   2  -2   36.29    1.85
  -7  -2  -2   88.81    4.77
   7  -2   2   93.52    3.68
  -7  -2  -2   88.76    3.38
   7  -2   2   97.22    4.09
   7  -2   2   85.95    4.93
   7   2   2  101.51    4.25
  -7   2  -2   99.14    4.95
  -7   2  -2   97.56    3.83
   8  -2   2    0.51    1.23
   8  -2   2    1.15    0.98
  -8  -2  -2   -0.54    1.22
  -8  -2  -2    2.94    0.72
  -8  -2  -2    2.24    0.72
  -8   2  -2    2.06    0.91
   8   2   2    1.26    1.15
   9  -2   2    7.10    1.72
   9  -2   2    8.33    2.00
  -9  -2  -2    6.61    2.09
  -9   2  -2    7.68    1.37
   9   2   2    6.83    1.76
  -9   2  -2    4.36    1.79
  10  -2   2   22.30    2.76
 -10  -2  -2   18.51    3.07
  10   2   2   25.69    3.51
 -10   2  -2   27.08    3.75
 -10   2  -2   19.37    2.86
 -10  -3   2   14.48    3.06
 -10  -3   2   11.22    2.58
 -10   3   2   12.50    2.70
 -10   3   2   16.81    2.41
 -10   3   2   10.65    2.53
  -9  -3   2   -0.64    1.73
  -9  -3   2    2.47    1.13
  -9  -3   2    3.15    1.91
   9   3  -2   -0.74    1.82
  -9   3   2    1.26    1.66
  -9   3   2    1.42    1.68
  -9   3   2    0.81    1.49
  -8  -3   2   -0.18    0.93
  -8  -3   2    2.03    0.77
  -8  -3   2    1.03    1.27
  -8   3   2   -0.49    1.08
  -8   3   2    1.81    1.24
  -8   3   2    2.80    1.29
   8   3  -2   -2.29    1.28
  -7  -3   2  104.49    3.96
  -7  -3   2   97.90    3.77
   7  -3  -2  112.23    4.52
  -7  -3   2  106.04    4.73
   7  -3  -2  111.28    4.58
  -7   3   2  100.87    4.28
   7   3  -2  100.86    4.83
  -7   3   2  101.75    4.15
  -7   3   2  109.14    4.55
  -7   3   2  101.67    4.09
   6  -3  -2    9.46    1.20
  -6  -3   2   10.25    0.89
  -6  -3   2   10.60    1.04
  -6  -3   2   10.18    1.30
  -6  -3   2    8.95    1.27
  -6  -3   2    8.22    1.21
   6  -3  -2   10.13    1.31
  -6   3   2   11.25    1.10
  -6   3   2   11.03    1.04
  -6   3   2   12.93    1.32
   6   3  -2   10.94    1.51
  -6   3   2    8.67    1.25
  -5  -3   2   54.21    2.56
  -5  -3   2   56.43    2.59
  -5  -3   2   54.01    2.67
   5  -3  -2   56.29    2.55
  -5   3   2   55.21    2.52
  -5   3   2   55.40    2.34
  -5   3   2   50.98    2.42
   5   3  -2   57.69    2.84
  -5   3   2   54.65    2.49
   5   3  -2   54.20    2.16
  -5   3   2   53.80    2.24
  -4  -3   2    5.52    0.81
  -4  -3   2    7.64    0.69
  -4  -3   2    6.96    1.02
   4  -3  -2    6.53    0.84
  -4  -3   2    6.23    0.90
  -4   3   2    7.66    0.65
  -4   3   2    6.87    0.81
  -4   3   2    8.38    0.74
   4   3  -2    7.52    0.69
  -4   3   2    7.11    0.82
   4   3  -2    7.76    0.91
  -4   3   2    7.44    0.79
   4   3  -2    6.86    1.01
  -3  -3   2   76.13    2.95
  -3  -3   2   73.43    3.03
   3  -3  -2   68.20    2.70
  -3  -3   2   71.43    2.84
  -3  -3   2   71.75    2.60
  -3   3   2   74.06    2.68
   3   3  -2   72.37    2.85
  -3   3   2   78.39    2.59
  -3   3   2   71.98    2.76
  -3   3   2   60.87    2.69
  -3   3   2   70.26    2.69
   3   3  -2   68.23    2.59
  -2  -3   2    6.03    0.72
  -2  -3   2    5.52    0.79
   2  -3  -2    7.24    0.54
  -2  -3   2    7.27    0.69
  -2  -3   2    7.16    0.54
  -2   3   2    7.24    0.57
  -2   3   2    7.03    0.52
   2   3  -2    6.53    0.65
  -2   3   2    7.33    0.51
  -2   3   2    7.21    0.48
  -2   3   2    7.88    0.84
   1  -3  -2   49.47    1.79
  -1  -3   2   47.46    2.16
  -1  -3   2   52.38    2.08
   1  -3  -2   49.39    1.89
   1  -3  -2   47.20    1.75
  -1  -3   2   50.97    1.88
   1   3  -2   50.37    1.96
  -1   3   2   50.30    1.80
  -1   3   2   49.57    1.91
   1   3  -2   53.10    2.02
   1   3  -2   47.69    2.03
   0  -3  -2   16.08    0.78
   0  -3   2   13.95    0.99
   0  -3  -2   16.06    0.75
   0  -3   2   14.05    0.98
   0  -3   2   14.90    0.77
   0  -3  -2   15.51    0.70
   0   3  -2   15.14    0.83
   0   3   2   16.32    0.74
   0   3  -2   14.75    0.83
   0   3   2   15.03    0.75
   0   3   2   15.60    0.69
   0   3  -2   14.28    0.85
   1  -3   2    0.51    0.22
   1  -3   2    0.14    0.35
  -1  -3  -2    0.44    0.24
   1  -3   2    0.62    0.30
  -1  -3  -2    0.91    0.24
  -1  -3  -2    0.62    0.16
   1   3   2    0.65    0.23
   1   3   2    0.19    0.19
  -1   3  -2    0.20    0.23
  -1   3  -2    0.63    0.27
  -1   3  -2    0.16    0.24
  -2  -3  -2   20.81    0.83
  -2  -3  -2   19.57    1.13
  -2  -3  -2   22.48    1.13
   2  -3   2   20.19    1.14
   2  -3   2   20.77    1.12
   2  -3   2   20.21    1.13
   2   3   2   21.31    0.83
   2   3   2   21.91    1.08
  -2   3  -2   21.26    1.08
   2   3   2   20.29    1.08
   3  -3   2  195.78    6.77
  -3  -3  -2  194.80    6.22
  -3  -3  -2  195.05    6.72
   3  -3   2  200.09    6.63
  -3  -3  -2  202.66    6.72
   3  -3   2  199.01    6.60
   3   3   2  198.99    6.66
  -3   3  -2  201.06    6.80
  -3   3  -2  183.55    6.83
  -3   3  -2  205.61    6.65
   3   3   2  194.52    6.19
  -4  -3  -2    7.59    0.98
  -4  -3  -2    8.09    0.47
   4  -3   2    8.89    0.89
  -4  -3  -2    7.66    0.95
   4  -3   2    8.13    0.80
   4  -3   2    8.41    1.03
  -4  -3  -2    8.22    1.00
  -4   3  -2    8.96    0.84
   4   3   2    7.62    0.40
  -4   3  -2    8.48    0.90
  -4   3  -2    8.08    0.93
   4   3   2    8.90    0.88
  -5  -3  -2   45.76    2.35
  -5  -3  -2   44.12    2.29
  -5  -3  -2   43.96    1.60
  -5  -3  -2   44.37    2.30
   5  -3   2   43.77    2.09
   5  -3   2   38.73    1.93
   5  -3   2   43.26    2.32
  -5   3  -2   46.88    2.09
  -5   3  -2   44.74    2.34
  -5   3  -2   42.83    2.14
   5   3   2   41.72    1.51
   5   3   2   45.72    2.20
  -6  -3  -2    6.35    1.16
   6  -3   2    8.18    1.29
   6  -3   2    6.43    0.99
  -6  -3  -2    6.65    1.44
  -6  -3  -2    5.36    0.51
   6  -3   2    6.86    0.84
  -6  -3  -2    7.48    1.65
  -6  -3  -2    6.27    0.77
  -6   3  -2    6.63    0.97
   6   3   2    5.49    0.92
  -6   3  -2    7.18    0.99
   7  -3   2   18.56    2.62
   7  -3   2   17.06    1.56
   7  -3   2   18.07    1.66
  -7  -3  -2   17.71    0.97
  -7   3  -2   17.35    1.60
  -7   3  -2   19.55    1.93
  -8  -3  -2    6.55    0.99
  -8  -3  -2    6.59    0.70
   8  -3   2    9.21    1.48
   8  -3   2    4.38    1.40
  -8  -3  -2    5.97    1.66
   8   3   2    5.25    1.49
  -8   3  -2    4.77    1.14
   9  -3   2   77.81    4.07
   9  -3   2   70.54    4.42
  -9  -3  -2   79.30    4.67
  -9   3  -2   80.31    3.85
   9   3   2   68.34    4.25
 -10  -3  -2   10.74    2.67
  10  -3   2   10.39    2.21
  10   3   2   10.66    2.53
 -10   3  -2    9.90    1.89
 -10   3  -2   13.91    2.79
 -10  -4   2   -0.27    2.32
 -10  -4   2    3.62    2.43
 -10   4   2   -2.90    2.02
 -10   4   2    2.05    1.94
 -10   4   2   -0.61    2.24
  -9  -4   2   67.54    4.56
  -9  -4   2   60.24    4.57
   9   4  -2   68.73    4.48
  -9   4   2   62.89    6.32
  -9   4   2   66.19    3.92
  -9   4   2   64.43    4.19
  -8  -4   2    2.52    1.46
  -8  -4   2    0.52    0.94
   8  -4  -2    2.81    1.39
  -8  -4   2    2.79    0.78
  -8   4   2    2.04    1.15
   8   4  -2    2.79    1.67
  -8   4   2    3.33    1.28
  -7  -4   2    7.53    0.90
   7  -4  -2    7.06    1.27
  -7  -4   2    9.60    0.96
  -7  -4   2    7.01    1.69
  -7   4   2    8.27    1.16
  -7   4   2    8.38    1.23
  -7   4   2    6.39    0.90
   7   4  -2    6.43    1.79
   6  -4  -2    2.01    0.81
  -6  -4   2    1.08    0.55
  -6  -4   2    1.08    1.01
  -6  -4   2    1.39    0.46
  -6  -4   2    0.32    0.81
  -6   4   2    1.99    0.69
  -6   4   2    1.11    0.86
   6   4  -2    0.67    0.95
  -6   4   2    1.76    0.75
  -6   4   2    1.51    0.56
  -6   4   2    1.82    0.94
   5  -4  -2  135.72    5.05
  -5  -4   2  136.26    5.14
  -5  -4   2  133.31    4.63
  -5  -4   2  127.15    5.10
  -5  -4   2  133.76    5.19
  -5   4   2  134.05    5.03
   5   4  -2  137.05    5.40
  -5   4   2  136.31    4.87
   5   4  -2  133.39    4.59
  -5   4   2  138.47    5.01
  -5   4   2  139.12    4.91
  -5   4   2  135.16    4.67
   5   4  -2  132.92    5.15
   4  -4  -2   24.39    1.46
  -4  -4   2   26.43    1.76
  -4  -4   2   26.74    1.61
  -4  -4   2   27.22    1.58
  -4  -4   2   25.21    1.22
  -4   4   2   24.87    1.46
   4   4  -2   23.33    1.65
  -4   4   2   27.01    1.17
   4   4  -2   22.81    1.58
  -4   4   2   26.52    1.34
  -4   4   2   25.49    1.36
   4   4  -2   25.70    1.23
  -4   4   2   25.11    1.46
  -3  -4   2   94.08    3.63
  -3  -4   2   92.85    3.26
   3  -4  -2   89.47    3.41
  -3  -4   2   94.59    3.75
  -3  -4   2   90.40    3.57
  -3   4   2   95.67    3.39
   3   4  -2   94.80    3.30
   3   4  -2   90.86    3.56
  -3   4   2   95.43    3.50
  -3   4   2   94.59    3.16
  -3   4   2   91.84    3.22
  -2  -4   2    0.33    0.41
   2  -4  -2    0.57    0.30
  -2  -4   2    0.67    0.40
  -2  -4   2    0.09    0.32
  -2  -4   2    0.07    0.25
   2   4  -2    0.34    0.38
  -2   4   2    0.24    0.18
  -2   4   2    0.72    0.29
   2   4  -2   -0.18    0.29
  -2   4   2    0.44    0.18
  -2   4   2    0.16    0.26
  -2   4   2    0.08    0.30
  -1  -4   2   11.23    0.85
   1  -4  -2    9.51    0.54
  -1  -4   2   10.00    0.65
  -1  -4   2   11.59    0.86
   1  -4  -2   11.04    0.67
  -1   4   2   10.67    0.66
   1   4  -2   10.51    0.77
  -1   4   2   11.18    0.66
  -1   4   2    9.41    0.52
   1   4  -2   10.23    0.81
  -1   4   2   11.54    0.72
   1   4  -2   12.58    0.77
   0  -4   2  160.19    5.31
   0  -4   2  151.68    5.10
   0  -4  -2  158.04    5.16
   0  -4  -2  155.52    5.08
   0  -4  -2  145.15    5.07
   0  -4   2  153.77    5.35
   0   4  -2  153.91    5.18
   0   4   2  152.17    5.06
   0   4  -2  158.60    5.21
   0   4   2  154.68    5.09
   0   4  -2  153.30    5.31
   0   4   2  151.57    5.02
   0   4   2  155.52    5.10
  -1  -4  -2  248.19    7.81
   1  -4   2  242.48    8.04
   1  -4   2  218.78    7.88
  -1  -4  -2  249.39    7.93
   1   4   2  242.35    7.74
  -1   4  -2  254.66    7.96
   1   4   2  246.33    7.88
  -1   4  -2  249.05    7.95
  -1   4  -2  236.52    8.05
   1   4   2  239.75    7.82
   2  -4   2   52.76    2.20
  -2  -4  -2   55.13    2.29
   2  -4   2   55.97    2.34
   2  -4   2   58.80    2.19
  -2  -4  -2   53.22    2.21
  -2  -4  -2   56.66    1.88
  -2   4  -2   56.60    2.33
  -2   4  -2   53.02    2.29
   2   4   2   54.67    2.16
   2   4   2   53.95    2.22
   2   4   2   55.60    1.91
  -2   4  -2   57.92    2.25
   3  -4   2   67.45    2.56
  -3  -4  -2   63.39    2.63
   3  -4   2   61.07    2.47
   3  -4   2   61.05    2.65
  -3  -4  -2   60.09    2.58
  -3   4  -2   58.14    2.62
   3   4   2   63.60    2.51
   3   4   2   62.66    2.60
  -3   4  -2   63.15    2.57
  -3   4  -2   61.91    2.53
   4  -4   2   12.50    1.17
  -4  -4  -2   12.62    1.13
  -4  -4  -2   12.69    1.14
   4  -4   2   11.84    0.93
   4  -4   2    8.99    0.97
  -4  -4  -2   11.33    1.08
  -4   4  -2   11.70    1.17
   4   4   2   12.27    1.02
  -4   4  -2   11.11    1.02
  -4   4  -2   12.17    1.04
  -5  -4  -2  117.04    4.63
  -5  -4  -2  112.59    4.54
   5  -4   2  115.34    4.30
   5  -4   2  111.96    4.62
   5  -4   2  113.32    4.28
  -5  -4  -2  120.55    4.66
  -5   4  -2  113.68    4.63
  -5   4  -2  119.28    4.41
  -5   4  -2  113.80    4.38
   5   4   2  114.21    4.45
   6  -4   2    5.37    1.08
   6  -4   2    5.19    0.88
   6  -4   2    5.27    0.85
  -6  -4  -2    6.98    1.24
   6   4   2    2.58    0.80
  -6   4  -2    6.14    0.96
  -6   4  -2    4.07    0.85
   7  -4   2   87.64    3.81
  -7  -4  -2   93.75    4.40
   7  -4   2   96.10    4.40
   7  -4   2   92.18    3.92
  -7   4  -2   90.80    4.06
  -7   4  -2   92.17    3.94
   7   4   2   92.27    4.21
   8  -4   2    5.67    1.59
   8  -4   2    8.01    1.39
  -8  -4  -2    9.25    1.70
  -8   4  -2    6.59    1.34
   8   4   2    6.95    1.46
   9  -4   2    0.68    1.61
   9  -4   2    0.71    1.39
  -9  -4  -2    0.34    1.74
   9   4   2    2.55    1.71
  -9   4  -2    1.75    1.34
  10  -4   2    1.32    1.92
  10  -4   2   -1.81    2.03
 -10  -4  -2    0.35    2.21
 -10   4  -2   -0.87    1.69
  10   4   2    0.41    2.29
 -10  -5   2    3.29    2.65
 -10  -5   2    1.44    2.57
 -10   5   2    4.74    2.16
 -10   5   2    3.75    2.36
 -10   5   2    4.27    2.22
  -9  -5   2    1.61    2.06
  -9  -5   2    1.76    1.97
   9  -5  -2    3.11    1.76
   9   5  -2    1.97    1.92
  -9   5   2    4.26    1.82
  -9   5   2    1.32    1.57
  -8  -5   2   14.87    2.18
  -8  -5   2   12.69    1.30
   8  -5  -2    8.91    1.70
  -8  -5   2   12.24    2.00
   8   5  -2   13.09    2.01
  -8   5   2   16.95    1.98
  -8   5   2   12.57    1.77
  -8   5   2   11.97    1.71
  -7  -5   2   64.01    3.67
  -7  -5   2   59.36    2.51
  -7  -5   2   66.18    2.70
   7  -5  -2   65.86    3.47
  -7   5   2   69.06    2.85
  -7   5   2   68.01    3.17
  -7   5   2   70.69    3.27
   7   5  -2   67.66    3.78
   6  -5  -2   52.38    2.77
  -6  -5   2   55.36    2.96
  -6  -5   2   51.60    2.14
  -6  -5   2   48.90    2.05
   6   5  -2   53.81    3.06
  -6   5   2   56.51    2.86
  -6   5   2   53.09    2.53
  -6   5   2   52.04    2.22
  -6   5   2   51.74    2.48
  -6   5   2   48.81    2.82
  -5  -5   2   70.90    3.34
  -5  -5   2   77.07    2.80
  -5  -5   2   82.40    3.72
   5  -5  -2   77.13    3.28
  -5  -5   2   80.38    3.49
   5   5  -2   75.79    3.58
  -5   5   2   79.14    3.27
   5   5  -2   75.75    3.43
  -5   5   2   75.93    3.09
  -5   5   2   68.99    2.89
  -5   5   2   74.49    3.27
   5   5  -2   75.33    2.79
  -5   5   2   74.25    2.98
  -4  -5   2    0.67    0.55
   4  -5  -2    0.98    0.50
  -4  -5   2    1.87    0.58
  -4  -5   2    0.75    0.38
  -4  -5   2    1.23    0.60
   4   5  -2    2.66    0.65
  -4   5   2    0.94    0.53
  -4   5   2    2.35    0.66
  -4   5   2    1.54    0.48
  -4   5   2    1.08    0.28
   4   5  -2    0.97    0.43
  -4   5   2    2.06    0.58
   3  -5  -2   41.32    1.92
  -3  -5   2   44.10    2.22
  -3  -5   2   46.49    2.13
  -3  -5   2   40.74    2.05
  -3  -5   2   43.09    1.72
  -3   5   2   42.15    1.61
  -3   5   2   43.89    1.54
  -3   5   2   43.95    1.88
  -3   5   2   43.02    2.03
   3   5  -2   43.67    2.11
  -3   5   2   43.46    1.95
   3   5  -2   42.60    1.80
  -2  -5   2  108.75    4.08
   2  -5  -2   99.47    3.78
  -2  -5   2  107.57    4.00
  -2  -5   2  110.88    3.69
  -2  -5   2  108.54    4.00
   2   5  -2  105.04    3.75
   2   5  -2  111.72    4.03
  -2   5   2  106.30    3.81
  -2   5   2  100.45    3.74
  -2   5   2  107.40    3.44
  -2   5   2  111.37    3.93
  -1  -5   2  418.33   13.48
   1  -5  -2  425.22   13.32
   1  -5  -2  422.82   13.57
  -1  -5   2  434.69   13.83
  -1  -5   2  410.77   13.75
  -1   5   2  426.78   13.27
  -1   5   2  421.04   13.51
  -1   5   2  440.24   13.64
  -1   5   2  428.01   13.59
   1   5  -2  439.17   13.60
   0  -5   2  143.99    5.04
   0  -5   2  138.99    5.16
   0  -5  -2  141.68    4.97
   0  -5  -2  144.83    4.80
   0  -5   2  130.26    4.95
   0   5   2  144.94    4.92
   0   5   2  146.43    4.79
   0   5  -2  150.07    4.98
   0   5  -2  147.82    5.14
   0   5   2  151.93    4.89
   0   5  -2  151.74    4.97
  -1  -5  -2    2.07    0.41
   1  -5   2    2.57    0.42
   1  -5   2    3.11    0.58
  -1  -5  -2    2.05    0.38
   1  -5   2    2.25    0.51
   1   5   2    1.74    0.33
  -1   5  -2    2.07    0.39
  -1   5  -2    2.29    0.39
  -1   5  -2    1.70    0.48
   1   5   2    2.57    0.44
   1   5   2    2.04    0.30
   1   5   2    2.23    0.28
   2  -5   2   66.21    2.57
   2  -5   2   67.42    2.57
  -2  -5  -2   63.77    2.62
   2  -5   2   65.29    2.72
  -2  -5  -2   68.78    2.66
   2   5   2   63.59    2.50
  -2   5  -2   66.44    2.75
  -2   5  -2   65.42    2.63
   2   5   2   64.72    2.19
   2   5   2   64.91    2.62
  -2   5  -2   68.17    2.57
   2   5   2   66.06    2.26
   3  -5   2  256.06    8.60
   3  -5   2  245.72    8.39
   3  -5   2  254.94    8.29
  -3  -5  -2  256.77    8.52
  -3  -5  -2  249.05    8.47
  -3   5  -2  258.86    8.58
   3   5   2  253.80    8.49
   3   5   2  246.47    8.34
  -3   5  -2  235.26    8.38
  -4  -5  -2   89.92    3.68
   4  -5   2   91.12    3.49
   4  -5   2   89.65    3.38
  -4  -5  -2   91.43    3.68
   4  -5   2   86.08    3.67
  -4  -5  -2   86.49    3.58
  -4   5  -2   87.52    3.67
   4   5   2   94.36    3.55
   4   5   2   88.44    3.61
  -4   5  -2   92.80    3.53
  -4   5  -2   82.88    3.50
   5  -5   2   44.73    2.45
  -5  -5  -2   44.99    2.42
   5  -5   2   44.08    2.09
   5  -5   2   44.94    2.15
  -5  -5  -2   46.25    2.45
  -5  -5  -2   43.11    2.49
   5   5   2   46.59    2.29
  -5   5  -2   43.82    2.51
  -5   5  -2   41.70    2.24
  -5   5  -2   45.87    2.22
  -6  -5  -2    1.35    1.00
   6  -5   2    1.25    0.77
   6  -5   2    1.73    0.66
   6  -5   2    0.85    0.78
   6   5   2    1.71    0.76
  -6   5  -2    2.22    0.83
  -6   5  -2    2.11    0.83
   7  -5   2   26.02    1.86
  -7  -5  -2   24.36    2.37
   7  -5   2   28.04    2.40
  -7   5  -2   20.75    2.15
   7   5   2   26.95    2.16
  -7   5  -2   25.88    2.02
   8  -5   2   14.66    1.74
  -8  -5  -2   13.56    1.96
   8  -5   2   15.11    2.04
  -8   5  -2   10.31    2.23
   8   5   2   16.29    2.31
   9  -5   2   26.42    2.75
  -9  -5  -2   27.73    3.38
   9  -5   2   19.84    2.60
  -9   5  -2   20.94    2.77
   9   5   2   22.38    2.90
 -10  -5  -2    7.46    2.76
  10  -5   2   12.78    2.18
  10  -5   2    6.43    2.30
 -10   5  -2    5.47    2.06
  10   5   2    4.72    2.54
  -9  -6   2   11.87    2.53
   9  -6  -2   10.06    2.16
  -9  -6   2    9.89    2.32
  -9   6   2   10.21    1.77
  -9   6   2    9.05    2.08
   8  -6  -2   29.65    2.89
  -8  -6   2   33.10    3.09
  -8  -6   2   33.66    3.22
  -8  -6   2   29.05    1.67
  -8   6   2   27.24    2.76
   8   6  -2   31.94    3.14
  -8   6   2   33.89    2.44
   7  -6  -2    5.56    1.40
  -7  -6   2    7.56    1.67
  -7  -6   2    5.60    1.40
  -7  -6   2    5.06    0.70
  -7  -6   2    6.00    0.72
  -7   6   2    5.89    0.95
   7   6  -2    4.77    1.41
  -7   6   2    5.57    1.44
  -7   6   2    5.39    1.04
  -6  -6   2    5.43    0.65
   6  -6  -2    4.00    0.97
  -6  -6   2    4.53    1.26
  -6  -6   2    6.52    0.77
  -6  -6   2    7.06    1.31
  -6   6   2    3.75    1.20
  -6   6   2    4.88    0.72
  -6   6   2    4.44    0.78
  -6   6   2    5.32    0.94
   6   6  -2    4.32    1.15
  -5  -6   2   12.19    0.89
   5  -6  -2   11.22    1.34
  -5  -6   2   11.55    1.52
  -5  -6   2   11.02    1.44
  -5  -6   2   13.25    1.58
  -5   6   2   12.33    0.84
   5   6  -2    9.16    1.31
  -5   6   2   14.21    1.40
   5   6  -2   12.34    1.56
  -5   6   2   12.98    1.63
   5   6  -2   13.24    0.94
  -5   6   2   11.61    1.15
  -5   6   2   11.04    0.99
   4  -6  -2   67.78    2.98
  -4  -6   2   68.46    3.27
  -4  -6   2   72.26    3.20
  -4  -6   2   70.55    3.08
  -4  -6   2   69.70    2.56
  -4   6   2   71.94    2.87
  -4   6   2   67.26    2.40
  -4   6   2   74.46    3.09
  -4   6   2   68.91    2.51
   4   6  -2   66.62    3.12
  -4   6   2   70.90    2.97
   4   6  -2   68.42    2.62
  -3  -6   2  121.17    4.39
  -3  -6   2  116.08    3.92
   3  -6  -2  109.22    4.19
  -3  -6   2  111.93    4.39
  -3  -6   2  118.22    4.54
  -3   6   2  115.12    4.33
  -3   6   2  109.68    3.69
  -3   6   2  110.04    3.64
   3   6  -2  111.81    4.01
   3   6  -2  116.62    4.44
  -3   6   2  116.03    4.13
  -3   6   2  116.85    4.24
  -2  -6   2    3.26    0.60
   2  -6  -2    3.11    0.54
  -2  -6   2    4.25    0.74
  -2  -6   2    2.43    0.57
  -2  -6   2    3.09    0.40
  -2   6   2    2.92    0.63
  -2   6   2    3.56    0.61
   2   6  -2    3.01    0.54
   2   6  -2    3.14    0.65
  -2   6   2    2.87    0.45
  -1  -6   2    2.84    0.57
  -1  -6   2    2.37    0.58
   1  -6  -2    2.63    0.32
  -1  -6   2    2.53    0.54
   1  -6  -2    2.52    0.50
   1   6  -2    1.97    0.45
  -1   6   2    1.29    0.41
  -1   6   2    1.42    0.34
  -1   6   2    3.11    0.57
   1   6  -2    2.21    0.52
  -1   6   2    1.98    0.22
   0  -6   2   73.22    2.87
   0  -6   2   70.23    2.65
   0  -6  -2   69.82    2.81
   0  -6  -2   72.53    2.59
   0  -6   2   69.39    3.01
   0   6   2   73.54    2.59
   0   6  -2   74.65    2.80
   0   6  -2   76.19    3.03
   0   6  -2   72.91    2.74
   0   6   2   70.47    2.77
   0   6   2   73.43    2.49
   0   6   2   69.16    2.87
   1  -6   2   83.04    3.08
  -1  -6  -2   76.16    3.02
  -1  -6  -2   76.72    2.92
   1  -6   2   80.96    2.94
   1  -6   2   78.94    3.20
  -1   6  -2   83.06    3.23
   1   6   2   77.86    3.08
   1   6   2   78.56    2.80
  -1   6  -2   79.38    2.91
  -1   6  -2   74.58    3.01
   1   6   2   76.23    2.70
   1   6   2   78.55    2.82
  -2  -6  -2   85.22    3.26
   2  -6   2   87.78    3.23
   2  -6   2   84.64    3.19
  -2  -6  -2   83.70    3.28
   2  -6   2   84.39    3.42
  -2   6  -2   82.77    3.28
  -2   6  -2   82.00    3.11
   2   6   2   81.01    3.26
   2   6   2   84.52    2.87
  -2   6  -2   83.49    3.42
   2   6   2   86.70    3.13
   3  -6   2    8.06    1.00
   3  -6   2    7.20    0.94
   3  -6   2    6.45    0.76
  -3  -6  -2    5.64    0.80
  -3  -6  -2    5.37    0.76
  -3   6  -2    8.27    0.93
   3   6   2    6.38    0.75
  -3   6  -2    7.02    0.92
  -3   6  -2    6.18    0.82
   3   6   2    5.22    0.78
  -4  -6  -2    6.84    0.96
   4  -6   2    9.38    1.23
  -4  -6  -2    7.36    1.10
   4  -6   2    9.26    0.91
   4  -6   2    9.85    1.02
  -4   6  -2    8.21    1.09
   4   6   2    7.03    0.91
   4   6   2   10.30    1.16
  -4   6  -2    8.23    1.07
   5  -6   2   41.96    2.42
   5  -6   2   41.48    2.11
   5  -6   2   42.31    2.02
  -5  -6  -2   37.42    2.46
  -5  -6  -2   43.94    2.44
  -5  -6  -2   39.83    2.39
  -5   6  -2   39.79    2.25
   5   6   2   43.71    2.25
  -5   6  -2   40.08    2.51
  -5   6  -2   47.89    2.27
  -6  -6  -2   71.44    3.63
   6  -6   2   71.47    3.07
   6  -6   2   71.33    3.58
   6   6   2   70.99    3.38
  -6   6  -2   69.43    3.34
  -6   6  -2   77.73    3.29
  -7  -6  -2   23.67    2.35
   7  -6   2   19.17    2.21
   7  -6   2   24.79    1.80
   7   6   2   23.36    2.20
  -7   6  -2   18.71    2.04
  -7   6  -2   16.21    1.99
   8  -6   2   23.02    2.56
   8  -6   2   24.83    2.14
  -8  -6  -2   24.43    2.91
   8   6   2   21.19    2.56
  -8   6  -2   22.47    2.50
   9  -6   2    4.12    1.94
   9  -6   2    2.45    1.55
  -9  -6  -2    4.28    2.15
  -9   6  -2    3.46    1.68
   9   6   2    1.93    1.88
  -9  -7   2    2.36    2.22
  -9  -7   2    2.61    2.27
   9  -7  -2    5.62    2.00
  -9   7   2    3.29    1.96
  -8  -7   2   48.76    3.81
   8  -7  -2   57.42    3.57
  -8  -7   2   48.49    3.82
  -8   7   2   47.03    2.75
  -8   7   2   45.99    3.39
  -7  -7   2   -0.29    1.30
  -7  -7   2    1.48    1.37
  -7  -7   2    2.35    0.53
  -7   7   2    1.58    1.20
  -7   7   2    0.64    0.83
  -7   7   2    1.53    0.79
   7   7  -2    1.73    1.36
  -6  -7   2  130.35    4.29
  -6  -7   2  126.64    5.49
   6  -7  -2  133.01    5.22
  -6   7   2  120.43    4.52
  -6   7   2  126.40    5.04
  -6   7   2  125.01    4.46
  -5  -7   2   14.10    1.64
  -5  -7   2   15.70    1.75
   5  -7  -2   12.07    1.42
  -5  -7   2   14.30    0.89
  -5   7   2   13.66    1.56
  -5   7   2   15.03    0.87
   5   7  -2   13.76    1.02
  -5   7   2   16.53    1.34
  -4  -7   2    3.10    0.83
  -4  -7   2    3.99    0.51
  -4  -7   2    4.49    0.88
   4  -7  -2    3.35    0.80
  -4  -7   2    4.74    0.93
  -4   7   2    3.98    0.38
  -4   7   2    4.32    0.98
  -4   7   2    3.86    0.44
   4   7  -2    3.28    0.61
   4   7  -2    4.96    0.93
  -4   7   2    3.54    0.81
  -4   7   2    5.42    0.82
  -3  -7   2   20.66    1.53
  -3  -7   2   20.11    1.39
  -3  -7   2   20.72    1.04
   3  -7  -2   17.32    1.28
  -3  -7   2   20.24    1.55
  -3   7   2   20.85    1.39
  -3   7   2   19.90    1.23
   3   7  -2   17.66    1.14
  -3   7   2   21.20    1.50
   3   7  -2   20.60    1.57
  -2  -7   2  170.79    5.94
  -2  -7   2  169.64    6.05
   2  -7  -2  165.68    5.84
  -2  -7   2  167.54    6.10
  -2  -7   2  154.33    5.69
  -2   7   2  168.44    5.93
  -2   7   2  170.54    5.90
   2   7  -2  165.57    5.70
  -2   7   2  166.98    5.72
   2   7  -2  168.34    6.09
   1  -7  -2   14.92    1.13
  -1  -7   2   13.95    0.86
   1  -7  -2   14.47    0.72
  -1  -7   2   13.58    1.12
  -1  -7   2   16.48    1.09
  -1  -7   2   12.92    1.25
   1   7  -2   16.56    1.06
  -1   7   2   15.72    1.11
  -1   7   2   14.95    1.11
  -1   7   2   13.45    0.90
   1   7  -2   14.20    1.27
  -1   7   2   14.47    0.59
   0  -7  -2   97.62    3.42
   0  -7   2   95.10    3.70
   0  -7   2   97.13    3.52
   0  -7   2   97.23    3.98
   0  -7  -2   93.62    3.71
   0   7   2   98.32    3.44
   0   7   2   97.76    3.71
   0   7  -2   99.33    3.67
   0   7   2   99.39    3.31
   0   7  -2   99.97    3.91
   0   7   2  103.26    3.60
  -1  -7  -2    0.47    0.42
  -1  -7  -2    1.54    0.41
   1  -7   2    1.13    0.52
   1  -7   2    1.39    0.49
   1  -7   2    0.69    0.40
  -1   7  -2    0.90    0.37
   1   7   2    0.64    0.34
   1   7   2    0.67    0.51
  -1   7  -2   -0.27    0.51
   1   7   2    1.02    0.33
  -1   7  -2    1.90    0.50
   1   7   2    0.96    0.31
  -2  -7  -2    0.87    0.47
   2  -7   2    1.09    0.56
   2  -7   2    1.22    0.53
  -2  -7  -2    1.38    0.52
   2  -7   2    0.70    0.52
  -2   7  -2    1.64    0.70
   2   7   2    1.36    0.28
   2   7   2    1.15    0.32
   2   7   2    0.68    0.54
  -2   7  -2    0.85    0.48
  -2   7  -2    1.55    0.40
   2   7   2    0.87    0.37
   3  -7   2   10.03    1.17
   3  -7   2   11.11    0.93
  -3  -7  -2    9.69    1.09
  -3  -7  -2   10.79    1.16
   3  -7   2   11.15    1.08
   3   7   2    9.97    0.95
   3   7   2   10.76    0.55
  -3   7  -2   10.56    1.24
  -3   7  -2   10.46    0.93
   3   7   2   11.97    1.20
  -3   7  -2   11.72    1.11
  -4  -7  -2  122.22    5.08
   4  -7   2  137.03    5.24
   4  -7   2  135.02    4.70
  -4  -7  -2  137.90    5.19
   4  -7   2  133.65    4.94
  -4   7  -2  131.78    4.94
   4   7   2  129.72    4.94
  -4   7  -2  128.37    5.03
   4   7   2  138.80    5.19
  -4   7  -2  131.54    5.22
  -5  -7  -2    1.44    0.86
   5  -7   2    4.04    0.98
   5  -7   2    1.93    0.64
  -5  -7  -2    0.20    1.08
   5  -7   2    3.13    0.86
  -5   7  -2    1.16    0.77
   5   7   2    2.18    0.75
   5   7   2    4.36    1.26
  -5   7  -2    3.53    0.88
  -6  -7  -2    6.01    1.37
   6  -7   2    7.95    1.16
  -6   7  -2    6.43    1.22
  -6   7  -2    7.78    1.17
  -7  -7  -2    6.85    1.58
   7  -7   2   10.13    1.48
   7  -7   2    8.68    1.52
  -7   7  -2    8.51    1.41
  -7   7  -2    9.03    1.44
   7   7   2    9.59    1.56
   8  -7   2   76.62    4.32
  -8  -7  -2   71.08    4.29
   8  -7   2   76.64    3.57
  -8   7  -2   66.01    3.93
   8   7   2   71.05    4.07
   9  -7   2   -1.99    1.89
  -9  -7  -2   -0.53    2.01
   9  -7   2    3.11    1.91
   9   7   2    4.22    2.13
  -9   7  -2   -0.89    1.68
   9  -8  -2    6.86    2.12
  -9  -8   2   11.39    2.78
  -9  -8   2    4.32    2.42
  -9   8   2    6.78    2.17
   8  -8  -2   58.09    3.86
  -8  -8   2   59.97    4.22
  -8  -8   2   51.15    4.10
  -8   8   2   53.52    2.85
  -8   8   2   56.11    3.75
  -7  -8   2    0.65    1.35
   7  -8  -2   -0.34    1.24
  -7  -8   2   -1.91    1.29
  -7   8   2    0.36    0.80
  -7   8   2   -1.58    0.98
  -7   8   2   -0.39    1.17
  -6  -8   2   25.15    1.15
   6  -8  -2   27.72    2.20
  -6  -8   2   23.19    2.37
  -6  -8   2   26.96    2.47
  -6   8   2   26.63    2.19
  -6   8   2   25.99    1.50
  -6   8   2   24.37    1.35
  -5  -8   2    7.64    1.35
  -5  -8   2    8.28    1.39
   5  -8  -2    7.54    1.22
  -5  -8   2    7.70    0.72
  -5   8   2    6.48    0.63
  -5   8   2    5.70    1.15
   5   8  -2    7.39    0.95
  -5   8   2    7.13    0.60
  -5   8   2    9.24    1.24
   4  -8  -2  110.78    4.27
  -4  -8   2  102.38    3.58
  -4  -8   2  109.32    4.53
  -4  -8   2  106.95    4.44
  -4  -8   2  100.48    4.24
  -4   8   2  107.25    4.22
   4   8  -2   92.09    4.38
   4   8  -2  104.86    3.76
  -4   8   2   99.36    4.35
  -4   8   2  104.95    4.08
   3  -8  -2   27.78    1.71
  -3  -8   2   30.22    1.93
  -3  -8   2   28.59    1.34
  -3  -8   2   30.44    1.94
  -3  -8   2   29.47    1.76
  -3   8   2   28.77    1.80
   3   8  -2   29.37    1.53
   3   8  -2   31.56    2.05
  -3   8   2   26.48    1.58
  -3   8   2   28.21    1.87
  -2  -8   2    1.31    0.39
  -2  -8   2    1.14    0.52
  -2  -8   2    1.36    0.62
   2  -8  -2    1.57    0.55
  -2  -8   2    1.71    0.66
   2   8  -2    1.30    0.71
  -2   8   2    0.35    0.55
  -2   8   2    2.61    0.68
  -2   8   2    1.21    0.43
   2   8  -2    0.90    0.48
  -1  -8   2    3.52    0.73
   1  -8  -2    3.47    0.72
  -1  -8   2    1.74    0.62
  -1  -8   2    4.06    0.67
  -1  -8   2    2.38    0.46
  -1   8   2    2.20    0.64
  -1   8   2    2.84    0.31
  -1   8   2    3.36    0.67
  -1   8   2    2.66    0.48
   1   8  -2    2.08    0.57
   1   8  -2    3.08    0.82
   0  -8  -2  134.77    4.99
   0  -8  -2  134.44    4.57
   0  -8   2  132.33    4.90
   0  -8   2  135.00    5.25
   0  -8   2  135.62    4.72
   0  -8   2  134.80    4.74
   0   8   2  132.61    4.62
   0   8  -2  134.79    4.86
   0   8  -2  134.16    5.14
   0   8   2  131.87    4.94
   0   8  -2  135.80    4.76
   0   8   2  137.86    4.81
   1  -8   2   24.29    1.68
  -1  -8  -2   23.85    1.51
   1  -8   2   23.70    1.45
  -1  -8  -2   20.25    1.42
   1  -8   2   24.25    1.38
  -1   8  -2   22.44    1.43
   1   8   2   25.19    1.22
   1   8   2   24.21    1.28
  -1   8  -2   26.19    1.27
   1   8   2   24.45    1.18
  -1   8  -2   23.73    1.66
   1   8   2   24.75    1.54
  -2  -8  -2   52.10    2.44
   2  -8   2   61.56    2.49
   2  -8   2   55.49    2.51
   2  -8   2   54.73    2.73
  -2  -8  -2   57.53    2.60
   2   8   2   57.13    2.14
  -2   8  -2   52.13    2.53
   2   8   2   55.27    2.33
   2   8   2   57.79    2.14
   2   8   2   57.66    2.67
  -2   8  -2   59.08    2.79
  -2   8  -2   54.96    2.26
  -3  -8  -2   18.30    1.47
   3  -8   2   18.23    1.20
   3  -8   2   20.76    1.63
   3  -8   2   20.77    1.46
  -3  -8  -2   18.34    1.45
   3   8   2   19.05    0.87
  -3   8  -2   20.81    1.19
  -3   8  -2   20.34    1.49
  -3   8  -2   21.60    1.73
   3   8   2   20.71    1.32
   3   8   2   19.20    1.53
  -4  -8  -2    1.91    0.91
   4  -8   2    3.24    0.83
  -4  -8  -2    1.98    0.85
   4  -8   2    1.32    0.65
   4  -8   2    2.30    0.59
  -4   8  -2    2.65    0.61
   4   8   2    2.86    0.72
  -4   8  -2    2.10    0.99
  -4   8  -2    2.55    0.83
   4   8   2    2.56    0.91
  -5  -8  -2    3.40    1.04
   5  -8   2    4.15    1.05
   5  -8   2    2.36    0.62
  -5   8  -2    3.23    0.93
  -5   8  -2    1.21    0.93
   5   8   2    2.73    0.82
   6  -8   2  105.83    4.67
   6  -8   2  103.22    3.84
  -6  -8  -2  100.54    4.62
  -6   8  -2   81.96    4.85
   6   8   2   96.50    4.39
   7  -8   2   11.06    1.31
  -7  -8  -2   11.39    1.95
   7  -8   2   11.25    1.77
  -7   8  -2   12.22    1.73
  -7   8  -2    8.18    1.62
   7   8   2    9.71    1.61
  -8  -8  -2   27.02    3.19
   8  -8   2   23.76    2.84
   8  -8   2   27.70    2.27
  -8   8  -2   28.40    2.90
   8   8   2   26.13    2.96
   9  -8   2    2.75    2.16
  -9  -8  -2    3.57    2.12
  -9   8  -2    1.71    1.94
   9   8   2    0.11    2.18
   9  -9  -2    5.48    2.26
  -9  -9   2   -0.56    2.25
  -9  -9   2    2.02    2.38
  -9   9   2    2.25    2.10
   8  -9  -2   28.07    3.28
  -8  -9   2   32.13    3.58
  -8  -9   2   29.30    3.55
  -8   9   2   26.45    3.09
   7  -9  -2   45.01    3.14
  -7  -9   2   46.46    3.48
  -7  -9   2   51.39    3.59
  -7   9   2   45.40    2.25
  -7   9   2   49.24    3.18
  -6  -9   2   64.58    3.58
  -6  -9   2   63.55    3.62
   6  -9  -2   58.83    3.30
  -6  -9   2   54.06    2.07
  -6   9   2   54.80    3.19
   5  -9  -2    9.83    1.36
  -5  -9   2   10.01    0.76
  -5  -9   2   10.71    1.68
  -5  -9   2   10.82    1.57
  -5   9   2    9.11    1.74
   5   9  -2    9.10    1.06
  -5   9   2    8.95    1.47
  -4  -9   2    3.92    1.04
  -4  -9   2    3.34    0.77
   4  -9  -2    4.20    0.95
  -4  -9   2    5.94    1.22
  -4  -9   2    2.81    0.94
  -4   9   2    4.14    0.91
   4   9  -2    5.71    0.79
  -4   9   2    3.72    1.01
  -3  -9   2   27.21    1.96
  -3  -9   2   26.61    1.29
  -3  -9   2   30.00    1.96
  -3  -9   2   28.92    1.73
   3  -9  -2   21.67    1.68
   3   9  -2   24.61    2.15
  -3   9   2   29.70    1.67
   3   9  -2   24.62    1.47
  -3   9   2   25.44    1.77
  -3   9   2   19.89    1.91
  -2  -9   2   45.54    1.94
   2  -9  -2   47.66    2.36
  -2  -9   2   47.32    2.39
   2  -9  -2   40.23    2.19
  -2  -9   2   44.70    2.53
  -2  -9   2   49.06    2.25
  -2   9   2   41.92    2.33
   2   9  -2   47.65    2.15
  -2   9   2   44.98    2.14
   2   9  -2   48.73    2.60
  -2   9   2   50.60    2.39
   1  -9  -2  107.91    4.35
   1  -9  -2  115.94    3.62
  -1  -9   2  116.52    4.23
  -1  -9   2  110.64    4.60
  -1  -9   2  114.72    4.02
  -1  -9   2  111.23    4.33
  -1   9   2  110.84    4.09
  -1   9   2  100.46    4.23
   1   9  -2  110.97    4.56
  -1   9   2  117.60    4.40
   1   9  -2  110.75    4.21
   0  -9  -2   41.23    2.19
   0  -9   2   40.93    1.88
   0  -9   2   40.28    2.06
   0  -9   2   45.34    2.47
   0  -9  -2   39.04    1.71
   0  -9   2   41.14    1.89
   0   9  -2   40.86    2.30
   0   9   2   39.70    1.96
   0   9  -2   39.54    1.99
   0   9   2   41.76    2.18
   0   9   2   40.31    1.67
   0   9   2   37.15    1.80
   1  -9   2    1.14    0.47
   1  -9   2    1.15    0.58
  -1  -9  -2    0.68    0.50
   1  -9   2    2.23    0.80
  -1  -9  -2    1.71    0.65
  -1   9  -2    0.53    0.50
   1   9   2    1.29    0.43
  -1   9  -2    0.42    0.77
   1   9   2    1.12    0.46
   1   9   2    0.88    0.49
   1   9   2    0.90    0.70
  -2  -9  -2    1.93    0.60
   2  -9   2    1.61    0.62
  -2  -9  -2    0.24    0.60
   2  -9   2    2.56    0.79
   2  -9   2    1.47    0.68
  -2   9  -2    1.76    0.64
   2   9   2    2.39    0.81
  -2   9  -2    1.66    0.48
   2   9   2    1.96    0.45
   2   9   2    1.75    0.50
   2   9   2    1.48    0.44
  -2   9  -2    0.44    0.85
   3  -9   2   44.68    2.04
   3  -9   2   44.91    2.30
  -3  -9  -2   48.36    2.49
  -3  -9  -2   40.86    2.32
   3  -9   2   44.09    2.55
   3   9   2   47.92    1.75
   3   9   2   46.51    2.51
   3   9   2   46.56    2.22
  -3   9  -2   42.52    2.70
   3   9   2   47.37    1.70
  -3   9  -2   45.99    2.36
  -3   9  -2   47.35    2.00
   4  -9   2   54.89    2.34
  -4  -9  -2   57.61    2.96
   4  -9   2   58.62    3.10
  -4  -9  -2   55.13    2.95
   4   9   2   54.68    2.71
  -4   9  -2   54.83    2.81
  -4   9  -2   59.80    2.90
   4   9   2   59.29    3.19
   5  -9   2   63.63    2.63
   5  -9   2   59.02    3.82
  -5  -9  -2   65.71    3.41
   5   9   2   64.65    3.15
  -5   9  -2   62.51    3.27
  -5   9  -2   64.66    2.79
   6  -9   2   11.98    1.27
   6  -9   2    9.60    1.61
  -6  -9  -2    9.02    1.62
  -6   9  -2   11.34    1.34
  -6   9  -2   11.18    1.66
   6   9   2    9.29    1.44
   7  -9   2    6.24    1.66
   7  -9   2    7.36    1.15
  -7  -9  -2    3.03    1.64
   7   9   2    6.94    1.65
  -7   9  -2    7.78    1.62
  -8  -9  -2   41.47    3.68
   8  -9   2   39.68    3.49
   8  -9   2   43.55    2.72
   8   9   2   43.93    3.60
  -8   9  -2   46.33    3.56
  -9  -9  -2   23.26    3.04
   9  -9   2   30.04    3.35
   9   9   2   24.84    3.22
  -9   9  -2   23.46    2.90
   8 -10  -2    7.49    2.03
  -8 -10   2   10.40    2.37
  -8 -10   2    5.63    2.26
  -8  10   2    4.88    1.94
   7 -10  -2    9.02    1.88
  -7 -10   2   11.26    2.04
  -7 -10   2   11.29    1.91
  -7  10   2    8.83    1.71
  -6 -10   2    1.10    0.45
  -6 -10   2    2.41    1.42
   6 -10  -2   -0.27    1.23
  -6 -10   2    0.56    1.25
  -6  10   2    3.04    1.30
  -5 -10   2   73.93    3.86
  -5 -10   2   71.67    2.63
   5 -10  -2   75.25    3.67
  -5 -10   2   69.12    3.97
  -5  10   2   74.88    3.56
   5  10  -2   71.64    2.84
  -4 -10   2   27.59    2.20
  -4 -10   2   21.31    1.99
   4 -10  -2   22.04    1.91
  -4 -10   2   23.32    1.22
  -4  10   2   21.41    1.85
  -4  10   2   21.40    2.15
   4  10  -2   22.59    1.51
   3 -10  -2  206.41    7.38
  -3 -10   2  197.88    7.20
  -3 -10   2  201.45    7.62
  -3 -10   2  200.06    6.71
  -3 -10   2  210.25    7.51
  -3  10   2  195.61    7.18
   3  10  -2  201.89    6.95
  -3  10   2  200.14    7.33
   2 -10  -2    7.49    1.08
  -2 -10   2    6.78    0.94
   2 -10  -2    7.39    1.07
  -2 -10   2    7.48    1.07
  -2 -10   2    8.77    1.31
  -2 -10   2    7.73    0.86
   2  10  -2    6.25    1.22
  -2  10   2    9.26    1.09
  -2  10   2    6.84    1.05
   2  10  -2    6.69    0.95
  -1 -10   2   14.40    1.63
  -1 -10   2   12.75    1.04
   1 -10  -2   12.01    1.23
  -1 -10   2   13.07    1.17
   1 -10  -2   13.73    1.41
  -1 -10   2   14.73    1.35
  -1  10   2   10.73    1.30
  -1  10   2   12.22    1.17
  -1  10   2   11.57    1.37
   1  10  -2   11.81    1.22
   1  10  -2   13.25    1.72
   0 -10   2   32.98    1.89
   0 -10  -2   32.94    2.12
   0 -10  -2   33.67    1.53
   0 -10   2   31.64    1.74
   0 -10   2   34.01    1.73
   0 -10   2   34.00    2.30
   0  10  -2   34.70    2.29
   0  10   2   34.76    1.53
   0  10   2   28.37    1.78
   0  10   2   32.81    1.70
   0  10   2   31.22    1.99
   0  10  -2   32.28    1.85
  -1 -10  -2  343.04   11.09
   1 -10   2  335.53   10.96
  -1 -10  -2  341.63   11.52
   1 -10   2  334.82   11.22
   1 -10   2  343.87   11.74
   1 -10   2  344.21   11.21
  -1  10  -2  320.56   11.63
   1  10   2  323.23   11.07
  -1  10  -2  349.39   11.39
   1  10   2  341.79   10.98
   1  10   2  339.28   11.51
   1  10   2  333.55   10.98
   2 -10   2   23.04    1.60
   2 -10   2   20.18    1.60
  -2 -10  -2   21.55    1.51
  -2 -10  -2   20.85    1.71
   2 -10   2   24.36    1.91
   2  10   2   26.06    1.93
  -2  10  -2   22.93    1.66
   2  10   2   22.42    1.41
  -2  10  -2   19.54    1.21
   2  10   2   23.34    1.21
  -2  10  -2   19.83    2.00
   2  10   2   21.93    1.26
  -3 -10  -2   23.55    1.80
   3 -10   2   22.39    1.86
   3 -10   2   17.05    1.27
  -3 -10  -2   17.47    1.63
   3  10   2   18.28    1.08
   3  10   2   19.59    1.05
   3  10   2   17.19    1.96
  -3  10  -2   21.52    1.70
  -3  10  -2   17.94    1.17
   3  10   2   24.35    1.54
  -4 -10  -2    7.75    1.28
  -4 -10  -2    6.28    1.26
   4 -10   2    6.75    0.96
   4 -10   2    7.27    1.39
   4  10   2    6.70    1.10
  -4  10  -2    6.76    1.03
  -4  10  -2    7.12    1.10
  -5 -10  -2  104.56    4.68
   5 -10   2  100.83    4.71
   5 -10   2   95.28    3.61
  -5  10  -2   94.28    4.34
  -5  10  -2  100.21    3.76
   5  10   2   91.75    4.32
   6 -10   2   15.62    2.13
   6 -10   2   17.35    1.44
  -6 -10  -2   16.44    2.05
  -6  10  -2   16.72    1.66
   6  10   2   17.66    2.24
  -6  10  -2   19.79    2.28
  -7 -10  -2   47.11    3.59
   7 -10   2   43.92    2.43
   7 -10   2   48.50    3.53
  -7  10  -2   46.87    3.29
   7  10   2   48.71    3.50
  -8 -10  -2    9.25    2.23
   8 -10   2    6.23    2.10
   8  10   2    9.03    2.21
  -8  10  -2    9.87    2.07
  -8 -11   2    1.08    2.34
  -8 -11   2   -3.82    2.06
   8 -11  -2   -0.85    1.98
  -8  11   2    0.65    1.92
  -7 -11   2   53.61    4.02
   7 -11  -2   52.17    3.80
  -7 -11   2   55.13    4.09
  -7  11   2   49.57    3.50
   6 -11  -2    0.72    1.38
  -6 -11   2    1.11    1.63
  -6 -11   2    1.88    1.37
  -6  11   2    1.04    1.26
   5 -11  -2   34.35    2.68
  -5 -11   2   32.62    2.86
  -5 -11   2   36.64    2.75
  -5  11   2   27.72    2.44
   5  11  -2   35.40    1.86
  -4 -11   2    1.30    0.60
   4 -11  -2    2.04    1.04
  -4 -11   2    3.13    1.04
  -4 -11   2    1.12    1.14
   4  11  -2    1.42    0.76
  -4  11   2    1.45    0.97
  -3 -11   2   57.43    2.94
  -3 -11   2   48.62    2.64
   3 -11  -2   52.47    2.85
  -3 -11   2   50.10    2.20
  -3 -11   2   50.70    3.08
  -3  11   2   54.36    2.72
   3  11  -2   52.19    2.47
  -3  11   2   50.13    2.89
   2 -11  -2    1.52    0.88
   2 -11  -2    4.65    1.03
  -2 -11   2    1.88    1.02
  -2 -11   2    2.85    0.86
  -2 -11   2    1.19    0.58
  -2 -11   2    2.54    0.79
   2  11  -2    3.15    0.80
  -2  11   2    0.60    1.11
  -2  11   2    0.29    0.91
  -2  11   2    1.95    0.73
  -1 -11   2  138.80    5.06
   1 -11  -2  132.70    5.19
  -1 -11   2  143.55    5.76
   1 -11  -2  141.74    5.50
  -1 -11   2  147.09    5.37
  -1 -11   2  142.30    5.10
   1  11  -2  143.18    5.27
  -1  11   2  120.15    5.25
  -1  11   2  142.35    5.46
  -1  11   2  138.85    5.17
   0 -11   2    3.82    0.71
   0 -11   2    5.36    0.91
   0 -11   2    4.11    0.74
   0 -11  -2    5.29    1.17
   0 -11   2    5.38    1.19
   0  11  -2    4.90    0.86
   0  11   2    5.14    0.69
   0  11   2    3.53    0.94
   0  11  -2    3.24    1.80
   0  11   2    3.46    0.84
   0  11   2    5.71    0.86
  -1 -11  -2    2.92    0.91
   1 -11   2    0.74    0.96
   1 -11   2    0.74    0.79
   1 -11   2    1.41    0.74
  -1 -11  -2    1.64    0.66
   1 -11   2    0.71    0.54
   1  11   2   -0.33    0.97
   1  11   2    1.70    0.56
  -1  11  -2    2.47    0.75
   1  11   2    1.99    0.57
   1  11   2    1.94    0.71
  -2 -11  -2    0.50    0.76
   2 -11   2    0.14    0.73
   2 -11   2    0.63    0.90
  -2 -11  -2    0.81    0.80
   2  11   2    1.71    0.65
  -2  11  -2    1.58    0.77
   2  11   2    1.24    0.62
   2  11   2    1.03    1.11
   2  11   2    1.08    0.46
   3 -11   2  142.48    5.92
  -3 -11  -2  146.37    5.78
  -3 -11  -2  145.38    5.54
   3 -11   2  134.39    4.96
  -3  11  -2  145.85    5.62
  -3  11  -2  143.16    4.90
   3  11   2  143.68    4.83
   3  11   2  146.60    4.87
   3  11   2  135.38    5.34
   4 -11   2    0.82    1.12
   4 -11   2    1.01    0.58
  -4 -11  -2    2.16    1.03
  -4  11  -2    0.39    0.89
  -4  11  -2    0.04    0.58
   4  11   2    0.78    0.80
   5 -11   2   56.01    2.38
   5 -11   2   57.75    3.50
  -5 -11  -2   59.16    3.48
   5  11   2   59.57    3.26
  -5  11  -2   60.78    3.34
   6 -11   2   -0.84    1.42
   6 -11   2    0.53    0.73
  -6 -11  -2    3.19    1.45
   6  11   2    1.51    1.33
  -6  11  -2    0.07    1.24
   7 -11   2    8.83    2.00
  -7 -11  -2    3.51    1.74
   7  11   2    7.26    1.94
  -7  11  -2    8.17    1.88
   8 -11   2    3.72    2.06
  -8 -11  -2    1.33    2.07
   8  11   2   -2.97    1.99
  -8  11  -2    1.13    1.95
   8 -12  -2   13.66    2.63
  -8 -12   2   10.82    2.72
  -8 -12   2   15.74    3.87
  -8  12   2    8.23    2.29
  -7 -12   2    5.99    2.07
   7 -12  -2    8.10    2.07
  -7 -12   2   11.16    2.27
  -7  12   2    8.25    1.94
   6 -12  -2   12.62    2.13
  -6 -12   2   10.95    2.22
  -6 -12   2   15.15    2.37
  -6  12   2   14.20    2.03
   5 -12  -2   40.13    2.98
  -5 -12   2   34.56    2.94
  -5 -12   2   33.26    3.07
  -5  12   2   37.47    2.67
   5  12  -2   37.14    2.07
  -4 -12   2   28.71    2.69
  -4 -12   2   21.67    3.25
   4 -12  -2   27.19    2.35
  -4 -12   2   26.47    1.50
  -4  12   2   25.57    2.20
   4  12  -2   25.12    1.84
  -3 -12   2  134.66    5.58
  -3 -12   2  136.04    5.91
  -3 -12   2  132.19    4.84
   3 -12  -2  141.45    5.65
   3  12  -2  138.01    5.15
   2 -12  -2   -0.27    0.93
  -2 -12   2   -0.74    0.81
  -2 -12   2    0.86    0.63
  -2 -12   2   -0.04    0.95
  -2 -12   2    0.33    0.80
   2  12  -2    0.13    0.79
  -2  12   2    0.53    0.75
  -1 -12   2    3.10    1.32
  -1 -12   2    3.09    0.96
  -1 -12   2    3.46    0.77
  -1 -12   2    4.33    0.84
   1 -12  -2    4.76    1.11
   1  12  -2    2.55    0.88
  -1  12   2    3.05    1.09
  -1  12   2    4.18    0.86
  -1  12   2    1.46    1.10
   0 -12   2    6.54    0.87
   0 -12  -2    6.30    0.94
   0 -12   2    4.62    1.26
   0 -12  -2    6.42    1.27
   0 -12   2    7.10    1.14
   0 -12  -2    6.71    0.93
   0 -12   2    6.48    0.95
   0  12   2    6.72    0.92
   0  12  -2    6.85    1.08
   0  12   2    4.13    1.28
   0  12   2    5.68    1.03
   1 -12   2  131.59    5.64
  -1 -12  -2  140.73    5.54
   1 -12   2  141.32    5.09
  -1 -12  -2  135.86    4.89
   1 -12   2  136.50    4.76
   1  12   2  130.41    5.57
   1  12   2  134.32    4.81
   1  12   2  119.64    4.77
   1  12   2  122.33    4.94
  -1  12  -2  137.78    5.27
   2 -12   2    9.70    1.48
  -2 -12  -2   15.82    1.50
  -2 -12  -2   13.93    1.74
   2 -12   2   14.93    1.55
   2 -12   2   17.10    2.04
  -2  12  -2   14.25    1.62
   2  12   2   12.35    1.24
   2  12   2   16.93    1.18
   2  12   2   16.03    1.42
   3 -12   2   11.67    1.19
   3 -12   2   15.15    1.99
  -3 -12  -2   12.23    1.76
  -3 -12  -2   15.78    1.90
  -3  12  -2   10.97    1.00
   3  12   2   12.04    1.09
   3  12   2   12.04    1.13
  -3  12  -2   11.17    1.51
   3  12   2   11.03    1.48
   4 -12   2    1.15    0.64
  -4 -12  -2    1.95    1.23
   4 -12   2   -0.39    1.16
  -4  12  -2    1.57    0.60
   4  12   2    1.41    1.04
  -4  12  -2    1.04    1.06
  -5 -12  -2   50.97    3.42
   5 -12   2   50.52    3.57
   5 -12   2   48.53    2.07
   5  12   2   47.81    3.07
  -5  12  -2   56.09    3.26
  -6 -12  -2   14.19    2.27
   6 -12   2   18.48    2.48
  -6  12  -2   11.56    1.79
   6  12   2   13.59    2.09
  -7 -12  -2   53.16    4.21
   7 -12   2   49.47    4.23
   7  12   2   44.80    3.97
  -7  12  -2   56.09    3.90
   8 -12   2    5.00    2.34
  -8 -12  -2    6.80    2.51
   8  12   2    6.80    2.35
  -8  12  -2    7.49    2.30
  -7 -13   2   36.43    4.02
  -7 -13   2   36.03    4.36
   7 -13  -2   39.22    3.85
  -7  13   2   35.38    3.50
  -6 -13   2   34.95    3.78
   6 -13  -2   42.51    3.62
  -6 -13   2   37.19    3.59
  -6  13   2   35.53    3.07
   5 -13  -2   12.08    2.00
  -5 -13   2    9.48    1.82
  -5 -13   2   13.57    2.26
  -5  13   2   11.29    1.73
  -4 -13   2    4.10    0.73
  -4 -13   2    5.94    1.59
  -4 -13   2    4.98    1.46
   4 -13  -2    5.37    1.54
   4  13  -2    3.16    1.07
  -4  13   2    5.02    1.27
  -3 -13   2   19.94    2.62
  -3 -13   2   21.24    1.42
  -3 -13   2   21.43    2.18
   3 -13  -2   24.71    2.34
  -3  13   2   18.18    1.93
   3  13  -2   22.30    1.89
  -2 -13   2  101.29    4.39
  -2 -13   2   98.24    4.08
  -2 -13   2   95.54    3.79
   2 -13  -2   98.71    4.57
  -2 -13   2  102.74    4.84
   2  13  -2  103.36    4.19
  -2  13   2   93.92    4.31
  -1 -13   2   20.83    1.86
   1 -13  -2   18.92    2.13
  -1 -13   2   18.54    1.53
  -1 -13   2   19.08    2.43
  -1 -13   2   16.89    1.54
   1  13  -2   19.23    1.84
  -1  13   2   18.49    1.62
   0 -13   2   12.95    1.28
   0 -13  -2   15.69    1.14
   0 -13   2   12.45    1.64
   0 -13  -2   13.23    1.83
   0 -13   2   13.22    2.02
   0 -13  -2   11.98    1.19
   0  13   2   10.96    1.50
   0  13  -2   12.61    1.53
   0  13   2   13.70    1.38
   1 -13   2    0.57    0.92
  -1 -13  -2    0.64    1.13
  -1 -13  -2    0.83    0.80
  -1 -13  -2    0.46    0.70
   1 -13   2    0.77    1.19
   1 -13   2    0.33    0.64
   1  13   2    0.47    0.96
   1  13   2   -0.29    0.63
  -1  13  -2    0.36    0.87
   1  13   2    0.54    0.62
   2 -13   2   12.68    1.20
   2 -13   2   14.36    1.63
  -2 -13  -2   12.92    1.63
   2 -13   2   14.63    1.95
  -2 -13  -2   14.13    1.81
   2  13   2   12.31    1.46
   2  13   2   10.93    1.44
  -2  13  -2   14.26    1.80
   2  13   2   15.90    1.29
   3 -13   2   19.99    2.41
  -3 -13  -2   17.81    2.09
   3 -13   2   19.11    1.41
   3 -13   2   16.56    1.11
  -3 -13  -2   21.45    2.34
   3  13   2   15.98    1.33
   3  13   2   18.24    1.81
  -3  13  -2   23.07    2.08
   3  13   2   15.37    1.44
   4 -13   2   79.53    4.32
  -4 -13  -2   70.50    4.07
   4  13   2   73.08    3.78
  -4  13  -2   74.86    3.87
  -5 -13  -2   31.55    3.13
   5 -13   2   32.66    3.27
  -5  13  -2   37.27    3.00
   5  13   2   34.36    2.89
   6 -13   2   11.66    2.40
  -6 -13  -2   14.20    2.34
  -6  13  -2   12.23    1.93
   6  13   2    9.62    2.09
   7 -13   2    2.85    2.29
  -7 -13  -2   -0.73    2.06
   7  13   2    1.05    1.98
  -7  13  -2    2.46    1.99
   6 -14  -2   14.57    2.46
  -6 -14   2    7.65    2.28
  -6 -14   2   11.49    2.23
  -6  14   2   11.30    2.03
  -5 -14   2   17.38    2.27
  -5 -14   2   14.38    2.52
   5 -14  -2   16.05    2.41
  -5  14   2   18.04    2.16
  -4 -14   2  100.41    5.41
   4 -14  -2  111.63    5.20
  -4 -14   2  107.76    5.08
   4  14  -2  105.50    4.41
  -4  14   2  102.88    4.73
  -3 -14   2    3.62    0.83
  -3 -14   2    3.28    1.26
   3 -14  -2    5.72    1.50
  -3 -14   2    3.26    1.56
   3  14  -2    3.34    1.21
  -3  14   2    3.88    1.23
  -2 -14   2    7.20    1.69
  -2 -14   2    9.34    1.51
  -2 -14   2   12.45    1.62
  -2 -14   2    9.70    1.12
   2  14  -2   13.33    1.61
  -2  14   2   13.03    1.69
  -1 -14   2    2.13    1.45
   1 -14  -2   -1.03    1.27
  -1 -14   2    0.92    1.08
  -1 -14   2    1.25    0.88
  -1  14   2    1.59    0.87
   1  14  -2    2.42    1.02
   0 -14  -2   46.88    2.20
   0 -14   2   48.11    2.29
   0 -14  -2   44.02    3.72
   0 -14   2   47.77    2.73
   0 -14   2   49.80    3.37
   0 -14  -2   45.08    2.34
   0  14  -2   52.33    2.93
   0  14   2   48.54    2.49
   1 -14   2    4.66    0.80
   1 -14   2    5.41    1.22
  -1 -14  -2    3.77    0.97
  -1 -14  -2    3.59    0.92
  -1 -14  -2    3.91    1.56
   1 -14   2    5.76    1.57
  -1  14  -2    5.10    1.29
   1  14   2    5.38    1.17
   1  14   2    3.63    0.86
  -2 -14  -2   79.96    4.27
   2 -14   2   79.43    4.46
  -2 -14  -2   82.72    3.63
   2 -14   2   77.07    3.17
   2 -14   2   80.33    3.39
   2  14   2   83.52    3.33
   2  14   2   76.10    3.43
   2  14   2   83.23    3.60
  -2  14  -2   84.97    3.98
   3 -14   2    4.23    1.45
  -3 -14  -2    5.77    1.64
   3  14   2    4.25    0.92
  -3  14  -2    3.53    1.26
   3  14   2    2.89    1.13
   4 -14   2    5.22    1.68
  -4 -14  -2    5.03    1.73
   4  14   2    6.14    1.52
  -4  14  -2    4.38    1.41
  -5 -14  -2    1.75    1.75
   5 -14   2    1.02    1.80
  -5  14  -2    3.96    1.59
   5  14   2    0.51    1.62
  -6 -14  -2   60.19    4.43
   6 -14   2   71.15    4.94
   6  14   2   59.57    4.32
  -6  14  -2   64.56    4.22
  -6 -15   2   78.06    5.10
  -6 -15   2   70.39    5.35
   6 -15  -2   82.38    5.18
  -6  15   2   74.32    4.58
   5 -15  -2   16.62    2.54
  -5 -15   2   16.91    2.52
  -5 -15   2   11.49    2.61
  -5  15   2   14.73    2.06
  -4 -15   2   -1.35    1.91
  -4 -15   2    0.22    1.54
   4 -15  -2    1.52    1.79
  -4  15   2    0.84    1.30
  -3 -15   2    1.15    1.41
  -3 -15   2    0.58    1.60
   3 -15  -2    4.02    1.55
   3  15  -2    2.62    1.32
  -3  15   2    3.35    1.30
   2 -15  -2  133.40    6.03
  -2 -15   2  139.48    5.75
  -2 -15   2  131.77    6.38
   2  15  -2  142.53    5.61
  -2  15   2  134.94    5.51
  -1 -15   2   15.31    2.31
   1 -15  -2   20.56    2.61
  -1 -15   2   16.92    1.67
  -1 -15   2   19.56    2.24
   1  15  -2   23.87    2.22
  -1  15   2   19.70    1.90
   0 -15  -2   73.71    4.17
   0 -15   2   72.26    4.35
   0 -15   2   75.74    3.58
   0 -15   2   65.51    3.30
   0 -15  -2   66.79    2.93
   0  15  -2   77.05    3.85
   0  15   2   75.73    3.33
  -1 -15  -2   -0.92    0.87
  -1 -15  -2    1.58    1.49
   1 -15   2    0.54    1.29
   1 -15   2    0.58    1.53
   1  15   2    1.27    1.44
   1  15   2    0.07    0.81
  -1  15  -2    1.73    1.29
   2 -15   2   56.69    3.95
  -2 -15  -2   55.78    2.99
   2 -15   2   56.67    2.71
  -2 -15  -2   57.28    3.87
   2  15   2   58.55    2.78
  -2  15  -2   63.89    3.51
  -3 -15  -2    5.58    1.91
   3 -15   2    6.38    1.82
   3  15   2    4.59    1.35
  -3  15  -2    5.71    1.55
   3  15   2    3.33    1.05
   4 -15   2   96.41    5.49
  -4 -15  -2  105.36    5.44
  -4  15  -2  102.23    4.98
   4  15   2   98.79    4.86
   5 -15   2    1.48    2.11
  -5 -15  -2    3.21    2.12
   5  15   2    0.44    1.71
  -5  15  -2    1.45    1.67
  -6 -15  -2   -0.87    2.22
   6 -15   2    3.29    2.43
  -6  15  -2    6.38    2.09
   6  15   2    3.53    2.15
  -5 -16   2    6.37    2.64
   5 -16  -2    9.64    2.48
  -5 -16   2    7.55    2.12
  -5  16   2    8.39    1.95
  -4 -16   2   53.28    3.93
   4 -16  -2   56.51    4.26
  -4 -16   2   61.32    4.57
  -4  16   2   57.10    3.67
  -3 -16   2   15.35    2.72
   3 -16  -2   10.09    2.13
  -3 -16   2   10.41    1.89
   3  16  -2    9.62    1.79
  -3  16   2   13.85    1.88
  -2 -16   2   20.04    2.96
  -2 -16   2   17.62    2.54
   2 -16  -2   19.17    2.55
   2  16  -2   17.03    2.04
  -2  16   2   18.25    2.27
   1 -16  -2   -1.53    1.58
  -1 -16   2   -0.60    1.38
  -1 -16   2   -0.22    1.80
  -1  16   2   -0.18    1.10
   1  16  -2   -0.62    1.28
   0 -16  -2   46.09    3.68
   0 -16   2   47.86    3.94
   0 -16   2   45.70    3.05
   0  16  -2   50.46    3.31
   0  16   2   48.43    2.75
   1 -16   2   24.03    2.95
  -1 -16  -2   23.07    2.75
  -1 -16  -2   26.68    2.11
  -1  16  -2   26.39    2.75
   1  16   2   24.66    2.14
  -2 -16  -2   72.58    3.64
   2 -16   2   76.87    4.65
  -2 -16  -2   72.09    4.60
   2  16   2   72.07    3.36
  -2  16  -2   78.75    4.12
  -3 -16  -2    4.51    1.46
   3 -16   2    6.20    1.91
  -3 -16  -2    4.02    1.95
  -3  16  -2    3.12    1.57
  -4 -16  -2    4.05    2.29
   4 -16   2    4.14    2.18
  -4 -16  -2    5.27    1.70
  -4  16  -2    4.27    1.78
   4  16   2    6.09    1.93
   5 -16   2    8.17    2.72
  -5 -16  -2    6.58    2.40
  -5  16  -2    2.54    1.91
   5  16   2    7.93    2.23
  -4 -17   2   -0.57    2.05
  -4 -17   2    5.60    2.65
   4 -17  -2    2.24    2.36
  -4  17   2    2.76    1.81
   3 -17  -2   14.65    2.48
  -3 -17   2    9.40    2.74
  -3 -17   2   17.63    2.45
  -3  17   2   13.90    2.00
  -2 -17   2   45.10    4.31
   2 -17  -2   41.84    3.87
  -2 -17   2   33.44    4.17
   2  17  -2   41.50    3.27
  -2  17   2   39.44    3.05
  -1 -17   2   65.42    3.80
  -1 -17   2   62.05    4.76
   1 -17  -2   62.72    4.44
   1  17  -2   56.20    3.70
  -1  17   2   60.05    3.42
   0 -17   2   24.38    3.17
   0 -17  -2   22.77    2.83
   0  17  -2   27.21    3.00
   0  17   2   27.76    2.44
  -1 -17  -2    4.80    2.25
   1 -17   2   -3.70    1.90
   1  17   2    2.14    1.55
  -1  17  -2    3.44    1.76
  -2 -17  -2   25.74    3.12
   2 -17   2   23.96    3.05
   2  17   2   19.14    2.33
  -2  17  -2   21.86    2.44
  -3 -17  -2   44.61    4.39
   3 -17   2   51.37    4.40
  -3 -17  -2   39.97    3.43
  -3  17  -2   49.64    3.67
  -4 -17  -2   36.95    3.59
  -4 -17  -2   44.94    4.32
   4 -17   2   32.06    4.28
  -4  17  -2   38.40    3.70
   2 -18  -2    4.52    2.30
  -2 -18   2    2.68    2.53
   2  18  -2    2.71    1.93
  -2  18   2    0.79    1.56
   1 -18  -2   14.79    2.62
  -1 -18   2   12.13    2.77
   1  18  -2   13.48    2.20
  -1  18   2   11.46    1.93
   0 -18  -2    3.27    2.12
   0 -18   2    5.40    2.50
   0  18  -2    4.70    1.97
   0  18   2    4.07    1.56
   1 -18   2   69.20    5.19
  -1 -18  -2   56.41    4.78
   1  18   2   63.12    3.53
  -1  18  -2   67.45    4.31
   2 -18   2    2.89    2.44
  -2 -18  -2    4.10    2.54
  -2  18  -2    2.47    2.00
 -10   0   3   -0.18    1.78
 -10   0   3    0.63    2.50
 -10   0   3    1.52    2.34
  -9   0   3   72.42    4.55
  -9   0   3   78.43    4.86
  -9   0   3   79.43    3.76
  -8   0   3   -1.21    0.75
  -8   0   3    2.24    1.28
  -8   0   3   -0.36    1.26
  -8   0   3   -0.56    1.44
  -7   0   3   16.21    1.57
  -7   0   3   13.12    1.30
  -7   0   3   13.31    1.65
  -7   0   3   13.89    1.99
  -6   0   3    0.12    0.71
  -6   0   3    0.83    0.72
  -6   0   3    0.22    0.47
  -6   0   3    0.22    0.82
  -6   0   3   -0.33    0.80
  -6   0   3   -0.44    0.68
  -5   0   3   14.46    1.43
  -5   0   3   15.43    1.07
  -5   0   3   16.42    1.29
  -5   0   3   15.34    1.27
  -5   0   3   13.21    1.26
  -5   0   3   15.87    1.24
   5   0  -3   15.61    1.11
  -4   0   3    0.28    0.46
  -4   0   3   -0.48    0.41
  -4   0   3   -0.19    0.40
  -4   0   3   -0.37    0.47
   4   0  -3    0.05    0.35
  -4   0   3   -0.22    0.51
  -3   0   3  203.02    6.74
  -3   0   3  204.88    6.79
   3   0  -3  201.25    6.84
  -3   0   3  211.85    7.05
  -3   0   3  195.09    6.94
  -3   0   3  211.59    6.91
  -2   0   3    0.08    0.30
   2   0  -3    0.18    0.31
   2   0  -3    0.04    0.27
  -2   0   3   -0.01    0.18
  -1   0   3   42.19    1.81
   1   0  -3   44.98    1.54
   1   0  -3   43.67    1.83
  -1   0   3   46.71    1.94
  -1   0   3   45.18    1.56
   1   0  -3   46.42    1.90
   0   0   3   -0.37    0.31
   0   0  -3    0.41    0.27
   0   0   3    0.01    0.11
   0   0  -3    0.02    0.13
   0   0   3    0.08    0.23
   0   0  -3    0.33    0.27
  -1   0  -3  453.00   13.90
   1   0   3  455.23   14.06
   1   0   3  441.22   13.86
  -1   0  -3  442.24   13.74
   1   0   3  397.38   13.84
   2   0   3    0.33    0.24
   2   0   3   -0.10    0.30
   2   0   3   -0.13    0.27
  -2   0  -3    0.37    0.30
  -2   0  -3    0.13    0.29
  -2   0  -3    0.09    0.26
  -3   0  -3   64.42    2.54
  -3   0  -3   61.82    2.36
   3   0   3   60.05    2.49
   3   0   3   62.09    2.29
   3   0   3   63.14    2.58
  -3   0  -3   60.67    2.63
   4   0   3    0.15    0.39
  -4   0  -3   -0.58    0.51
  -4   0  -3    0.00    0.45
  -4   0  -3   -0.26    0.33
   4   0   3    0.11    0.45
  -5   0  -3  119.13    4.31
   5   0   3  127.11    4.69
   5   0   3  123.41    4.76
  -5   0  -3  125.53    4.77
  -5   0  -3  121.75    4.76
   5   0   3  115.90    4.30
  -6   0  -3   -0.47    0.51
  -6   0  -3    0.21    0.91
  -6   0  -3   -0.42    1.22
   6   0   3    0.47    0.72
   6   0   3    0.92    0.63
   6   0   3    0.29    0.52
   7   0   3   83.89    3.73
   7   0   3   81.24    3.09
  -7   0  -3   75.89    3.21
   8   0   3   -1.55    0.77
  -8   0  -3    0.47    0.82
  -8   0  -3    1.69    1.25
   8   0   3    1.23    1.14
   9   0   3   -0.55    1.41
  -9   0  -3   -0.96    1.61
  -9   0  -3   -1.76    1.04
  10   0   3    0.91    2.00
 -10   0  -3    0.34    2.16
 -10  -1   3    9.70    2.85
 -10  -1   3    8.66    2.75
 -10   1   3   10.68    2.67
 -10   1   3    6.05    2.76
 -10   1   3    9.04    2.14
  -9  -1   3   20.10    2.03
  -9  -1   3   10.02    2.14
  -9   1   3   15.26    2.47
  -9   1   3   15.33    2.30
  -8  -1   3    5.47    1.37
  -8  -1   3    9.05    1.18
  -8  -1   3    7.15    1.68
  -8  -1   3    8.65    1.88
  -8   1   3   10.01    1.28
  -8   1   3    9.11    1.75
  -8   1   3   10.87    1.94
  -7  -1   3   67.00    3.52
  -7  -1   3   72.58    3.14
  -7  -1   3   61.55    3.67
  -7  -1   3   65.69    2.86
  -7   1   3   74.99    3.69
  -7   1   3   66.11    3.23
  -7   1   3   74.23    3.03
  -7   1   3   70.02    3.48
  -7   1   3   65.14    3.20
  -6  -1   3   22.63    2.04
  -6  -1   3   25.99    1.48
  -6  -1   3   27.92    1.67
  -6  -1   3   26.36    1.90
  -6  -1   3   25.28    1.88
  -6  -1   3   26.50    1.90
  -6   1   3   28.42    1.74
  -6   1   3   25.35    1.82
  -6   1   3   25.71    1.64
  -6   1   3   25.31    1.51
  -6   1   3   27.59    2.02
  -6   1   3   26.71    1.87
  -5  -1   3  136.04    5.00
  -5  -1   3  122.34    5.16
  -5  -1   3  127.39    4.94
  -5  -1   3  133.79    4.90
  -5  -1   3  134.87    4.80
  -5   1   3  138.80    5.11
  -5   1   3  137.45    4.87
  -5   1   3  128.14    4.85
  -5   1   3  131.46    4.71
  -5   1   3  134.95    4.95
   5   1  -3  128.21    4.67
  -5   1   3  127.08    4.82
  -4  -1   3    1.09    0.50
  -4  -1   3    1.38    0.53
  -4  -1   3    1.41    0.52
   4  -1  -3    1.03    0.41
  -4  -1   3    0.35    0.44
  -4  -1   3    0.60    0.46
   4   1  -3    0.79    0.41
  -4   1   3    0.94    0.48
  -4   1   3    1.23    0.54
  -4   1   3    0.75    0.45
  -4   1   3    0.35    0.43
  -4   1   3    1.34    0.53
  -3  -1   3    1.53    0.49
  -3  -1   3    2.13    0.40
  -3  -1   3    2.12    0.51
  -3  -1   3    2.21    0.47
  -3  -1   3    2.36    0.50
   3  -1  -3    2.00    0.42
  -3   1   3    2.81    0.54
  -3   1   3    2.40    0.38
   3   1  -3    2.24    0.45
  -3   1   3    2.83    0.53
  -3   1   3    2.67    0.45
  -3   1   3    2.40    0.53
   2  -1  -3   24.12    1.20
   2  -1  -3   24.21    1.21
  -2  -1   3   22.96    1.19
  -2  -1   3   23.34    1.09
  -2  -1   3   24.30    1.34
   2   1  -3   23.63    1.08
  -2   1   3   22.93    0.97
   2   1  -3   24.14    1.20
  -2   1   3   23.94    1.00
  -2   1   3   23.67    1.26
   2   1  -3   22.64    1.43
  -2   1   3   23.34    1.22
   1  -1  -3  326.08   10.51
  -1  -1   3  321.65   10.30
  -1  -1   3  327.59   10.62
   1  -1  -3  332.93   10.47
  -1  -1   3  321.70   10.47
   1   1  -3  317.52   10.25
  -1   1   3  331.49   10.54
   1   1  -3  319.77   10.48
  -1   1   3  322.45   10.07
   1   1  -3  334.84   10.59
   0  -1  -3    4.48    0.54
   0  -1   3    4.00    0.48
   0  -1   3    5.16    0.69
   0  -1   3    4.02    0.36
   0  -1  -3    3.93    0.22
   0  -1  -3    4.08    0.50
   0   1   3    4.16    0.22
   0   1   3    5.33    0.50
   0   1  -3    4.39    0.56
   0   1  -3    4.79    0.38
   0   1  -3    3.77    0.52
  -1  -1  -3   37.29    1.40
  -1  -1  -3   35.71    1.65
   1  -1   3   40.57    1.78
   1  -1   3   37.24    1.47
  -1   1  -3   36.07    1.47
  -1   1  -3   33.27    1.76
   1   1   3   37.84    1.40
   1   1   3   36.35    1.65
  -1   1  -3   35.41    1.57
   1   1   3   38.57    1.52
  -2  -1  -3   16.37    0.90
   2  -1   3   15.46    0.84
   2  -1   3   16.90    0.96
  -2  -1  -3   14.41    0.96
   2  -1   3   15.97    1.03
  -2  -1  -3   15.61    1.04
   2   1   3   14.74    0.98
  -2   1  -3   16.41    1.12
  -2   1  -3   15.02    0.91
   2   1   3   15.25    0.81
  -2   1  -3   14.73    0.89
   2   1   3   14.49    0.90
   3  -1   3   77.90    3.06
   3  -1   3   80.07    3.04
  -3  -1  -3   75.70    3.12
  -3  -1  -3   79.40    2.81
  -3  -1  -3   78.81    3.01
   3   1   3   74.88    3.02
  -3   1  -3   76.01    2.87
  -3   1  -3   78.34    3.13
   3   1   3   75.58    2.96
   3   1   3   78.74    2.73
  -3   1  -3   74.87    3.01
  -4  -1  -3   13.87    0.91
   4  -1   3   13.89    0.96
  -4  -1  -3   15.23    1.23
   4  -1   3   13.72    1.14
   4  -1   3   13.85    1.10
  -4  -1  -3   13.11    1.16
   4   1   3   14.09    1.10
  -4   1  -3   15.39    1.23
   4   1   3   15.46    1.14
  -4   1  -3   13.72    1.17
   4   1   3   14.29    0.84
  -4   1  -3   12.42    0.95
  -5  -1  -3  107.41    4.19
   5  -1   3  106.82    4.07
   5  -1   3  104.27    4.18
  -5  -1  -3   98.02    4.16
  -5  -1  -3  104.89    4.20
  -5  -1  -3  101.88    3.67
   5  -1   3  101.68    3.82
   5   1   3   89.57    4.15
   5   1   3  105.56    4.09
  -5   1  -3  104.47    4.17
  -5   1  -3  100.65    4.17
  -5   1  -3  106.73    3.81
   5   1   3  105.03    4.15
  -6  -1  -3   14.42    1.08
  -6  -1  -3   14.13    1.75
   6  -1   3   14.83    1.59
  -6  -1  -3   15.35    1.60
   6  -1   3   13.50    1.14
   6  -1   3   15.45    1.42
  -6  -1  -3    9.85    1.85
  -6   1  -3   14.36    1.20
   6   1   3   14.62    1.38
  -6   1  -3   11.01    1.58
   6   1   3   15.73    0.97
   7  -1   3    3.44    0.98
  -7  -1  -3    2.32    0.75
   7  -1   3    3.80    0.79
  -7  -1  -3    5.79    1.74
   7  -1   3    2.59    1.17
   7   1   3    3.53    0.65
   7   1   3    4.16    1.01
  -7   1  -3    3.23    0.78
   8  -1   3    4.85    1.49
   8  -1   3    4.74    0.95
  -8  -1  -3    5.52    0.98
  -8  -1  -3    5.59    1.63
   8  -1   3    3.83    1.21
   8   1   3    5.30    0.77
  -8   1  -3    5.30    1.48
  -8   1  -3    7.48    1.14
   8   1   3    6.91    1.44
   9  -1   3   52.28    3.67
  -9  -1  -3   52.01    4.08
  -9  -1  -3   61.06    3.01
  -9   1  -3   58.50    3.03
   9   1   3   55.79    3.73
  -9   1  -3   60.06    4.07
  10  -1   3   19.81    2.66
 -10  -1  -3   17.23    2.97
 -10   1  -3   16.51    2.82
  10   1   3   20.95    2.81
 -10  -2   3    9.35    3.11
 -10  -2   3   20.67    3.14
 -10   2   3   17.62    2.96
 -10   2   3   18.81    2.60
 -10   2   3   22.66    3.11
  -9  -2   3   33.00    2.29
  -9  -2   3   27.47    3.59
  -9  -2   3   35.36    3.54
  -9   2   3   34.76    2.87
  -9   2   3   34.38    3.37
  -9   2   3   32.82    3.35
  -8  -2   3   76.41    4.69
  -8  -2   3   92.69    3.67
  -8  -2   3   93.23    4.63
  -8  -2   3   89.95    3.89
  -8   2   3   93.81    3.96
  -8   2   3   96.53    4.63
  -8   2   3   94.90    4.63
  -7  -2   3    2.76    0.72
  -7  -2   3    0.91    1.15
  -7  -2   3    2.65    0.93
  -7  -2   3    2.88    1.19
  -7   2   3    0.92    0.88
  -7   2   3    1.41    1.04
  -7   2   3    2.67    0.80
  -7   2   3    3.03    1.16
  -7   2   3    2.96    1.02
  -6  -2   3   12.59    1.49
  -6  -2   3    8.81    1.36
  -6  -2   3    8.54    1.17
  -6  -2   3   10.33    1.37
  -6  -2   3    9.62    0.97
  -6  -2   3    9.07    1.19
  -6   2   3    8.77    1.13
  -6   2   3   11.91    1.08
  -6   2   3    8.70    1.16
  -6   2   3   10.35    1.15
  -6   2   3    9.65    1.15
  -6   2   3   13.54    1.47
  -5  -2   3   27.98    1.73
  -5  -2   3   30.56    1.82
   5  -2  -3   27.22    1.65
  -5  -2   3   27.55    1.74
  -5  -2   3   27.95    1.99
  -5  -2   3   25.24    1.52
  -5   2   3   26.34    1.59
  -5   2   3   27.19    1.54
  -5   2   3   26.11    1.62
  -5   2   3   28.72    1.67
  -5   2   3   28.39    1.51
  -5   2   3   28.32    1.74
   5   2  -3   28.90    1.47
  -4  -2   3  112.80    4.18
  -4  -2   3  106.18    4.39
  -4  -2   3  110.03    4.28
  -4  -2   3  112.16    4.11
  -4  -2   3  110.45    4.05
   4  -2  -3  111.68    4.02
   4  -2  -3  112.43    4.06
  -4   2   3  115.18    4.16
  -4   2   3  110.41    4.06
  -4   2   3  111.50    4.12
  -4   2   3  105.77    3.99
  -4   2   3  107.02    3.99
   4   2  -3  109.50    3.97
   3  -2  -3   61.22    2.44
  -3  -2   3   58.47    2.44
  -3  -2   3   61.61    2.63
  -3  -2   3   62.49    2.71
  -3  -2   3   56.46    2.40
   3  -2  -3   61.24    2.33
   3   2  -3   59.62    2.44
  -3   2   3   60.85    2.30
  -3   2   3   63.61    2.45
  -3   2   3   63.88    2.53
   3   2  -3   59.37    2.40
  -3   2   3   62.07    2.46
  -2  -2   3   59.57    2.33
  -2  -2   3   57.68    2.54
   2  -2  -3   61.04    2.14
  -2  -2   3   62.09    2.39
   2  -2  -3   60.18    2.34
   2  -2  -3   61.17    2.39
  -2   2   3   64.40    2.43
   2   2  -3   59.61    2.37
  -2   2   3   61.38    2.39
  -2   2   3   61.33    2.14
   2   2  -3   59.71    2.50
   2   2  -3   63.45    2.33
   1  -2  -3   43.81    1.43
   1  -2  -3   43.10    1.79
  -1  -2   3   43.98    1.74
  -1  -2   3   42.71    1.95
   1  -2  -3   43.45    1.79
  -1  -2   3   43.66    1.80
   1   2  -3   45.04    1.72
  -1   2   3   43.95    1.45
  -1   2   3   43.25    1.81
   1   2  -3   43.52    1.83
   1   2  -3   44.89    1.91
   0  -2   3   88.82    3.39
   0  -2  -3   90.92    3.36
   0  -2   3   88.52    3.14
   0  -2  -3   90.38    2.86
   0  -2   3   88.94    3.21
   0  -2  -3   88.56    3.18
   0   2   3   89.71    3.20
   0   2  -3   88.79    3.15
   0   2   3   93.12    3.32
   0   2  -3   89.23    3.34
   0   2  -3   93.09    3.27
   1  -2   3  213.60    6.94
   1  -2   3  208.73    6.93
  -1  -2  -3  216.77    7.11
  -1  -2  -3  206.22    6.77
  -1  -2  -3  210.77    6.76
  -1   2  -3  220.37    7.17
  -1   2  -3  201.96    6.96
  -1   2  -3  211.10    6.92
   1   2   3  212.97    7.03
   1   2   3  209.50    6.88
  -2  -2  -3  141.76    4.78
   2  -2   3  141.19    4.99
  -2  -2  -3  141.11    4.81
   2  -2   3  127.20    4.92
  -2  -2  -3  146.23    5.03
  -2  -2  -3  144.81    4.71
   2  -2   3  146.26    4.91
   2   2   3  144.57    4.69
   2   2   3  146.06    4.95
  -2   2  -3  132.43    5.04
  -2   2  -3  139.68    4.85
  -3  -2  -3   54.33    2.45
  -3  -2  -3   57.49    2.35
  -3  -2  -3   57.64    2.35
  -3  -2  -3   55.35    2.09
   3  -2   3   54.31    2.37
   3  -2   3   53.18    2.37
   3  -2   3   56.10    2.18
  -3   2  -3   54.19    2.25
   3   2   3   55.05    2.35
  -3   2  -3   57.55    2.48
   3   2   3   54.23    2.00
  -3   2  -3   56.66    2.39
   4  -2   3   30.38    1.51
  -4  -2  -3   31.08    1.73
  -4  -2  -3   31.96    1.70
   4  -2   3   28.59    1.68
   4  -2   3   31.59    1.67
  -4  -2  -3   32.59    1.74
  -4   2  -3   30.71    1.54
  -4   2  -3   29.47    1.72
   4   2   3   29.14    1.24
  -4   2  -3   31.10    1.73
   4   2   3   29.28    1.63
   5  -2   3   20.17    1.55
  -5  -2  -3   17.05    1.58
  -5  -2  -3   22.18    1.17
  -5  -2  -3   20.78    1.56
   5  -2   3   18.53    1.31
  -5  -2  -3   21.06    1.62
   5  -2   3   21.96    1.47
  -5   2  -3   21.22    1.55
   5   2   3   19.84    1.01
   5   2   3   18.31    1.41
  -5   2  -3   18.73    1.66
  -5   2  -3   20.33    1.29
   6  -2   3   52.63    2.40
   6  -2   3   56.35    2.90
  -6  -2  -3   47.69    2.17
  -6  -2  -3   56.28    2.90
   6  -2   3   58.09    2.71
   6   2   3   56.48    2.73
   6   2   3   54.16    2.03
  -6   2  -3   59.95    2.53
  -6   2  -3   48.35    2.83
   7  -2   3   53.07    2.83
  -7  -2  -3   53.61    2.26
   7  -2   3   55.53    3.14
  -7  -2  -3   51.72    3.28
   7  -2   3   52.80    2.47
  -7   2  -3   56.73    2.61
   7   2   3   52.32    2.12
   7   2   3   43.77    3.46
  -8  -2  -3   72.12    2.98
  -8  -2  -3   70.35    2.84
   8  -2   3   63.98    3.85
   8  -2   3   61.71    3.04
   8  -2   3   67.62    3.55
  -8  -2  -3   67.82    3.92
  -8   2  -3   67.34    3.20
   8   2   3   68.24    3.69
   9  -2   3    1.32    1.72
   9  -2   3    1.80    1.50
  -9  -2  -3    1.96    1.73
   9   2   3    2.01    1.51
  -9   2  -3    0.99    1.22
  -9   2  -3    2.11    1.64
 -10  -2  -3    7.76    2.62
  10  -2   3    5.32    2.08
  10   2   3    6.49    2.21
 -10   2  -3    4.36    2.40
 -10  -3   3   55.01    4.86
 -10  -3   3   42.61    5.12
 -10   3   3   50.09    4.14
 -10   3   3   51.83    4.66
 -10   3   3   50.97    4.47
  -9  -3   3    1.61    1.06
  -9  -3   3    1.08    1.90
  -9  -3   3   -1.96    1.97
  -9   3   3    1.72    1.73
  -9   3   3    0.30    1.75
  -9   3   3   -0.37    1.45
  -8  -3   3   28.71    1.74
  -8  -3   3   25.45    2.84
  -8  -3   3   26.84    2.06
  -8  -3   3   24.34    3.01
  -8   3   3   26.27    2.65
  -8   3   3   24.25    2.59
  -7  -3   3   30.69    1.73
  -7  -3   3   30.78    1.92
  -7  -3   3   30.18    2.53
  -7   3   3   35.51    2.41
  -7   3   3   34.65    2.36
  -7   3   3   33.27    1.99
  -7   3   3   31.98    1.97
   6  -3  -3  159.61    5.87
  -6  -3   3  159.48    5.59
  -6  -3   3  134.32    6.22
  -6  -3   3  153.76    5.97
  -6  -3   3  158.63    6.09
  -6   3   3  145.95    5.81
  -6   3   3  161.50    5.88
  -6   3   3  159.03    5.59
  -6   3   3  169.44    5.95
  -6   3   3  159.40    5.66
   6   3  -3  162.26    5.52
  -5  -3   3   27.74    1.79
  -5  -3   3   22.55    1.75
  -5  -3   3   28.46    1.74
  -5  -3   3   25.60    1.51
  -5  -3   3   21.99    1.89
   5  -3  -3   25.84    1.59
  -5   3   3   29.34    1.66
  -5   3   3   26.26    1.49
  -5   3   3   27.59    1.67
  -5   3   3   26.71    1.62
  -5   3   3   29.25    1.48
   5   3  -3   26.26    1.43
   4  -3  -3    4.58    0.70
  -4  -3   3    4.27    0.73
  -4  -3   3    4.72    0.67
  -4  -3   3    6.97    0.98
  -4  -3   3    3.87    0.85
  -4   3   3    5.60    0.81
  -4   3   3    5.99    0.71
  -4   3   3    4.44    0.64
   4   3  -3    3.11    0.61
   4   3  -3    5.02    0.66
  -4   3   3    6.52    0.75
  -4   3   3    4.25    0.74
  -3  -3   3   67.98    3.05
   3  -3  -3   72.36    2.81
  -3  -3   3   70.07    2.74
  -3  -3   3   70.48    2.86
  -3  -3   3   71.97    3.00
   3  -3  -3   71.86    2.68
  -3   3   3   73.60    2.86
   3   3  -3   71.66    2.75
  -3   3   3   72.01    2.65
   3   3  -3   70.36    2.83
  -3   3   3   69.91    2.68
  -3   3   3   73.04    2.75
   2  -3  -3  185.87    6.20
   2  -3  -3  194.21    6.33
  -2  -3   3  189.92    6.34
  -2  -3   3  193.14    6.58
  -2  -3   3  166.07    6.38
  -2   3   3  185.58    6.06
  -2   3   3  191.25    6.36
   2   3  -3  187.22    6.30
   2   3  -3  183.44    6.30
   2   3  -3  197.85    6.52
  -1  -3   3   45.28    2.02
  -1  -3   3   43.90    1.86
   1  -3  -3   43.49    1.78
   1  -3  -3   42.42    1.74
  -1  -3   3   42.17    1.78
  -1   3   3   43.34    1.52
   1   3  -3   41.20    1.81
  -1   3   3   40.31    1.96
   1   3  -3   42.27    1.78
   1   3  -3   43.88    1.94
   0  -3   3  325.07   10.23
   0  -3  -3  313.81   10.10
   0  -3   3  289.98   10.28
   0  -3   3  321.21   10.38
   0   3  -3  320.19   10.31
   0   3   3  317.31    9.86
   0   3  -3  314.59   10.21
   0   3   3  311.33   10.16
   0   3   3  316.96   10.13
   0   3  -3  318.66   10.20
  -1  -3  -3    0.36    0.30
   1  -3   3    0.80    0.33
   1  -3   3    0.97    0.50
   1  -3   3    0.66    0.33
  -1  -3  -3    0.77    0.31
  -1  -3  -3    0.76    0.24
   1   3   3    0.55    0.26
  -1   3  -3    0.93    0.37
  -1   3  -3    0.87    0.38
  -1   3  -3    0.62    0.33
   1   3   3    0.56    0.21
   1   3   3    0.86    0.36
  -2  -3  -3   49.54    2.20
   2  -3   3   52.28    2.21
   2  -3   3   50.85    2.16
  -2  -3  -3   47.19    2.02
  -2  -3  -3   50.31    2.01
   2  -3   3   50.98    2.02
  -2  -3  -3   50.94    1.88
   2   3   3   51.27    1.89
  -2   3  -3   55.33    2.15
   2   3   3   50.72    2.12
  -2   3  -3   41.37    2.28
  -2   3  -3   52.51    2.16
   3  -3   3    0.93    0.45
   3  -3   3    0.35    0.38
  -3  -3  -3    1.57    0.50
  -3  -3  -3    1.93    0.57
  -3  -3  -3    1.41    0.31
  -3  -3  -3    1.07    0.43
   3  -3   3    1.67    0.49
  -3   3  -3    1.41    0.46
   3   3   3    1.38    0.27
  -3   3  -3    1.44    0.56
  -3   3  -3    0.86    0.49
   3   3   3    0.70    0.38
  -4  -3  -3  123.44    4.66
  -4  -3  -3  117.79    4.54
   4  -3   3  120.37    4.62
  -4  -3  -3  120.85    4.02
   4  -3   3  119.46    4.47
   4  -3   3  115.08    4.31
  -4  -3  -3  125.02    4.54
  -4   3  -3  119.97    4.57
   4   3   3  117.34    3.94
  -4   3  -3  121.90    4.40
   4   3   3  120.66    4.50
   5  -3   3   20.39    1.39
  -5  -3  -3   19.82    1.58
  -5  -3  -3   18.76    1.63
   5  -3   3   18.11    1.34
  -5  -3  -3   17.91    1.51
  -5  -3  -3   16.82    0.95
   5  -3   3   17.63    1.48
  -5   3  -3   18.90    1.34
   5   3   3   16.71    1.33
  -5   3  -3   18.81    1.48
  -5   3  -3   17.56    1.55
   5   3   3   17.62    0.84
   6  -3   3   55.79    2.56
  -6  -3  -3   60.59    3.05
   6  -3   3   59.51    2.76
   6  -3   3   53.70    2.98
  -6   3  -3   53.64    2.87
   6   3   3   54.37    2.01
   6   3   3   59.62    2.86
  -6   3  -3   57.68    2.66
  -7  -3  -3   17.91    1.29
   7  -3   3   20.80    1.78
   7  -3   3   18.10    2.04
  -7  -3  -3   18.85    2.19
   7  -3   3   19.04    1.65
  -7  -3  -3   17.00    0.98
   7   3   3   16.88    1.77
  -7   3  -3   19.41    1.68
  -8  -3  -3   34.64    3.03
  -8  -3  -3   35.93    1.83
   8  -3   3   28.50    2.84
   8  -3   3   36.14    2.58
   8   3   3   34.60    2.63
  -8   3  -3   37.78    2.41
  -9  -3  -3   14.00    2.21
   9  -3   3   12.48    1.95
   9  -3   3   14.15    2.18
   9   3   3   11.71    2.10
  -9   3  -3   11.91    1.92
  10  -3   3   80.30    4.75
 -10  -3  -3   71.69    5.41
  10  -3   3   78.04    5.45
 -10   3  -3   81.97    4.35
 -10   3  -3   81.13    5.38
  10   3   3   73.43    4.90
 -10  -4   3   22.06    3.31
 -10  -4   3   19.50    3.45
 -10   4   3   25.48    3.36
 -10   4   3   26.62    3.83
 -10   4   3   30.58    3.94
  -9  -4   3    1.51    1.87
  -9  -4   3   -1.91    2.04
  -9   4   3    0.60    1.93
  -9   4   3   -0.83    1.60
  -9   4   3    0.71    1.75
  -8  -4   3   80.99    4.96
  -8  -4   3   88.21    3.54
  -8  -4   3   95.00    4.69
  -8   4   3   89.41    4.52
  -8   4   3   94.73    4.15
  -8   4   3   93.20    4.33
  -7  -4   3   18.90    1.57
   7  -4  -3   24.04    2.07
  -7  -4   3   21.65    1.40
  -7  -4   3   21.50    2.64
  -7  -4   3   17.70    2.48
  -7   4   3   19.79    1.92
  -7   4   3   21.37    1.57
  -7   4   3   22.84    1.78
  -6  -4   3    2.98    1.17
   6  -4  -3    2.43    0.81
  -6  -4   3    3.96    1.18
  -6  -4   3    1.43    0.94
  -6  -4   3    0.98    0.69
  -6   4   3    2.03    0.61
  -6   4   3    2.07    0.69
   6   4  -3    2.35    0.60
  -6   4   3    0.91    0.92
  -6   4   3    2.42    0.94
  -6   4   3    1.83    0.77
  -5  -4   3    1.52    0.85
  -5  -4   3    0.95    0.69
  -5  -4   3    0.88    0.79
  -5  -4   3    1.08    0.56
   5  -4  -3    0.62    0.60
  -5   4   3    0.53    0.55
  -5   4   3    0.58    0.46
  -5   4   3   -0.42    0.71
  -5   4   3    0.78    0.68
   5   4  -3   -0.30    0.76
  -5   4   3    1.53    0.54
   5   4  -3    0.73    0.48
  -4  -4   3  119.94    4.28
   4  -4  -3  118.43    4.35
  -4  -4   3  118.31    4.58
  -4  -4   3  119.42    4.66
  -4  -4   3  114.26    4.80
   4   4  -3  118.93    4.27
   4   4  -3  119.57    4.56
  -4   4   3  125.04    4.40
  -4   4   3  121.15    4.24
  -4   4   3  122.17    4.53
  -4   4   3  120.45    4.29
  -4   4   3  120.91    4.36
  -3  -4   3   22.63    1.37
   3  -4  -3   22.36    1.21
  -3  -4   3   22.64    1.48
  -3  -4   3   21.76    1.22
  -3  -4   3   22.34    1.55
  -3   4   3   22.11    1.13
  -3   4   3   23.37    1.22
   3   4  -3   23.85    1.29
   3   4  -3   21.99    1.37
  -3   4   3   22.99    1.36
  -3   4   3   23.29    1.25
  -3   4   3   22.98    1.18
  -2  -4   3  164.73    5.67
  -2  -4   3  156.98    5.83
   2  -4  -3  160.07    5.35
  -2  -4   3  147.02    5.68
   2  -4  -3  165.50    5.58
   2  -4  -3  155.99    5.37
  -2   4   3  166.07    5.64
   2   4  -3  169.29    5.68
  -2   4   3  165.68    5.43
   2   4  -3  167.51    5.78
   2   4  -3  162.57    5.57
  -2   4   3  167.28    5.38
   1  -4  -3   15.61    0.86
  -1  -4   3   13.89    1.05
  -1  -4   3   16.32    1.08
  -1  -4   3   15.88    1.15
   1  -4  -3   15.03    0.73
   1  -4  -3   14.56    0.90
  -1   4   3   16.39    0.98
   1   4  -3   14.41    0.97
  -1   4   3   14.39    0.96
  -1   4   3   17.17    0.89
   1   4  -3   15.06    1.01
   0  -4   3   50.59    2.01
   0  -4   3   50.23    2.23
   0  -4  -3   49.74    1.97
   0  -4  -3   50.51    1.86
   0  -4   3   49.00    2.16
   0   4  -3   50.37    2.15
   0   4   3   49.85    1.83
   0   4   3   50.61    2.00
   0   4   3   50.70    2.00
   0   4  -3   49.33    2.09
  -1  -4  -3   50.31    2.17
  -1  -4  -3   55.28    2.25
   1  -4   3   53.31    2.25
   1  -4   3   45.77    2.38
  -1  -4  -3   54.88    2.04
   1  -4   3   53.88    2.14
   1   4   3   54.44    2.14
   1   4   3   54.03    2.07
  -1   4  -3   55.91    2.32
   1   4   3   56.41    2.05
  -1   4  -3   56.00    2.25
  -2  -4  -3  373.90   12.31
   2  -4   3  373.88   12.48
   2  -4   3  388.50   12.31
   2  -4   3  382.65   12.50
  -2  -4  -3  394.15   12.54
  -2  -4  -3  380.64   12.08
  -2   4  -3  377.72   12.42
   2   4   3  384.71   12.37
   2   4   3  372.40   12.11
  -2   4  -3  405.74   12.59
  -2   4  -3  386.65   12.49
   2   4   3  378.54   12.32
  -3  -4  -3    2.81    0.56
   3  -4   3    3.48    0.60
   3  -4   3    3.13    0.64
  -3  -4  -3    2.59    0.59
  -3  -4  -3    3.76    0.65
  -3  -4  -3    3.73    0.50
   3  -4   3    3.55    0.71
  -3   4  -3    2.97    0.64
  -3   4  -3    4.10    0.64
  -3   4  -3    1.44    0.63
   3   4   3    4.42    0.65
   3   4   3    4.01    0.40
  -4  -4  -3   16.16    1.30
  -4  -4  -3   17.77    1.37
   4  -4   3   16.25    1.20
  -4  -4  -3   17.13    1.31
   4  -4   3   17.85    1.40
  -4  -4  -3   13.85    0.71
   4  -4   3   18.16    1.22
  -4   4  -3   18.34    1.26
  -4   4  -3   15.62    1.37
   4   4   3   17.82    1.23
   4   4   3   14.55    0.69
  -4   4  -3   15.90    1.38
   5  -4   3    3.22    0.70
  -5  -4  -3    2.53    0.31
   5  -4   3    2.21    0.70
  -5  -4  -3    2.48    0.87
  -5  -4  -3    1.70    0.81
   5  -4   3    1.25    0.66
  -5  -4  -3    2.13    0.91
   5   4   3    2.49    0.29
   5   4   3    2.48    0.71
  -5   4  -3    0.86    0.88
  -5   4  -3    2.03    0.68
  -5   4  -3    2.27    0.76
   6  -4   3   88.19    4.02
   6  -4   3   89.95    3.70
   6  -4   3   79.57    3.51
  -6  -4  -3   88.24    3.99
  -6   4  -3   89.19    3.88
   6   4   3   85.57    3.78
  -6   4  -3   88.95    3.71
   7  -4   3    0.66    1.08
   7  -4   3   -0.19    0.85
  -7  -4  -3    1.48    1.15
   7   4   3    0.33    0.91
  -7   4  -3    0.30    0.88
  -8  -4  -3   82.03    4.50
   8  -4   3   86.43    4.50
   8  -4   3   76.49    4.46
  -8   4  -3   90.34    4.05
   8   4   3   84.58    4.24
  -9  -4  -3   -2.50    1.73
   9  -4   3    4.00    1.77
   9  -4   3    1.25    1.45
  -9   4  -3    2.64    1.46
   9   4   3    2.10    1.63
 -10  -4  -3   15.40    2.90
  10  -4   3    6.89    2.63
  10  -4   3    8.71    2.14
  10   4   3   12.58    2.53
 -10   4  -3   10.41    2.17
  -9  -5   3    0.84    1.99
  -9  -5   3    1.61    2.27
  -9   5   3    1.36    1.78
  -9   5   3    1.91    1.64
  -9   5   3   -1.57    1.74
  -8  -5   3   10.78    1.32
   8  -5  -3   13.72    1.94
  -8  -5   3   13.64    2.18
  -8  -5   3   10.34    2.14
  -8   5   3   13.02    1.76
  -8   5   3   12.18    1.69
  -8   5   3    7.37    1.26
  -7  -5   3    9.30    1.05
   7  -5  -3   11.03    1.51
  -7  -5   3    8.22    1.62
  -7  -5   3   13.70    2.17
  -7  -5   3    8.87    1.08
  -7   5   3   10.32    1.33
  -7   5   3   11.09    1.26
  -6  -5   3   77.00    3.68
   6  -5  -3   78.50    3.43
  -6  -5   3   73.27    2.98
  -6  -5   3   76.85    3.99
  -6   5   3   75.56    3.43
  -6   5   3   71.33    3.16
  -6   5   3   74.75    2.93
   6   5  -3   76.45    2.96
  -6   5   3   72.73    3.20
   5  -5  -3   26.27    1.65
  -5  -5   3   22.42    1.39
  -5  -5   3   23.21    1.91
  -5  -5   3   26.44    2.06
  -5  -5   3   24.73    1.81
  -5   5   3   24.51    1.80
  -5   5   3   23.10    1.24
  -5   5   3   26.79    1.67
   5   5  -3   24.56    1.40
  -5   5   3   23.18    1.45
   5   5  -3   19.79    1.84
  -5   5   3   23.93    1.51
  -4  -5   3   50.98    2.13
  -4  -5   3   49.02    2.67
  -4  -5   3   47.98    2.47
  -4  -5   3   50.16    2.50
   4  -5  -3   51.26    2.27
   4   5  -3   51.50    2.48
  -4   5   3   50.97    1.95
  -4   5   3   49.09    2.10
   4   5  -3   47.33    2.12
  -4   5   3   50.10    2.27
  -4   5   3   50.53    2.23
  -4   5   3   49.06    2.38
   3  -5  -3   10.40    0.88
  -3  -5   3    9.79    1.04
  -3  -5   3   10.67    1.20
  -3  -5   3   11.04    1.16
  -3  -5   3   10.56    0.87
  -3   5   3   11.23    0.89
   3   5  -3    8.85    0.91
  -3   5   3    9.92    0.69
  -3   5   3   11.06    0.77
   3   5  -3    9.62    1.03
  -3   5   3   11.39    1.04
  -2  -5   3  165.22    5.90
  -2  -5   3  167.16    6.04
   2  -5  -3  161.62    5.56
  -2  -5   3  170.44    5.66
  -2  -5   3  174.68    5.94
   2  -5  -3  163.26    5.44
  -2   5   3  168.70    5.82
  -2   5   3  167.78    5.61
   2   5  -3  167.25    5.93
  -2   5   3  157.60    5.65
   2   5  -3  164.15    5.72
   2   5  -3  170.09    5.91
  -1  -5   3  226.44    7.83
  -1  -5   3  225.33    7.77
   1  -5  -3  224.25    7.40
   1  -5  -3  221.92    7.52
  -1  -5   3  238.32    7.55
   1  -5  -3  222.93    7.38
  -1   5   3  226.21    7.42
   1   5  -3  224.82    7.61
  -1   5   3  233.80    7.62
   1   5  -3  230.01    7.74
   1   5  -3  236.05    7.73
  -1   5   3  221.03    7.35
  -1   5   3  230.11    7.51
   0  -5  -3   97.25    3.48
   0  -5  -3  103.65    3.64
   0  -5   3   99.26    3.81
   0  -5   3   99.21    3.56
   0  -5  -3   97.78    3.50
   0  -5   3   97.57    3.81
   0   5   3   98.50    3.46
   0   5  -3  101.13    3.78
   0   5  -3   98.77    3.70
   0   5   3  103.42    3.47
   0   5   3   94.14    3.72
   0   5  -3   98.71    3.67
   1  -5   3   53.06    2.16
   1  -5   3   54.29    2.36
   1  -5   3   53.86    2.49
  -1  -5  -3   50.43    2.39
  -1  -5  -3   54.78    2.04
  -1  -5  -3   54.85    2.15
  -1   5  -3   53.68    2.29
   1   5   3   56.50    2.13
  -1   5  -3   49.49    2.35
   1   5   3   55.80    2.14
   1   5   3   54.05    2.08
  -1   5  -3   50.70    2.29
  -2  -5  -3    6.46    0.52
  -2  -5  -3    5.96    0.75
   2  -5   3    6.81    0.70
   2  -5   3    7.25    0.86
  -2  -5  -3    6.51    0.86
   2  -5   3    6.68    0.87
  -2   5  -3    7.31    0.84
  -2   5  -3    7.29    0.88
   2   5   3    5.87    0.74
   2   5   3    5.79    0.56
   2   5   3    7.27    0.70
  -2   5  -3    7.30    0.81
  -3  -5  -3  157.06    5.85
   3  -5   3  173.45    6.08
   3  -5   3  165.51    5.78
  -3  -5  -3  170.98    5.36
   3  -5   3  166.51    5.87
  -3  -5  -3  175.28    6.06
  -3   5  -3  166.48    5.91
   3   5   3  169.94    5.38
  -3   5  -3  154.59    6.04
  -3   5  -3  167.41    6.02
   3   5   3  164.30    5.82
   3   5   3  166.32    5.88
   4  -5   3   93.32    3.69
  -4  -5  -3   92.07    3.84
  -4  -5  -3   97.26    3.81
   4  -5   3   96.26    3.96
   4  -5   3   92.39    3.68
  -4  -5  -3   96.25    3.95
  -4   5  -3   97.17    3.82
  -4   5  -3   96.65    3.96
   4   5   3   92.32    3.71
   5  -5   3   47.90    2.32
  -5  -5  -3   47.80    2.54
  -5  -5  -3   45.98    2.76
   5  -5   3   45.86    2.62
  -5  -5  -3   48.16    2.59
   5  -5   3   47.65    2.40
   5   5   3   49.70    2.43
  -5   5  -3   46.77    2.41
  -5   5  -3   48.39    2.69
  -5   5  -3   51.69    2.56
  -6  -5  -3    2.58    0.93
   6  -5   3    0.18    0.86
   6  -5   3    1.19    0.86
   6  -5   3    2.79    0.80
  -6   5  -3    1.13    0.83
   6   5   3    1.83    0.81
  -6   5  -3    0.18    0.95
   7  -5   3   14.05    1.90
   7  -5   3   12.29    1.58
  -7  -5  -3   13.03    1.72
  -7   5  -3   14.47    1.86
   7   5   3   13.75    1.74
  -7   5  -3   10.89    1.92
   8  -5   3   33.98    2.83
   8  -5   3   30.53    2.99
  -8  -5  -3   29.03    2.99
   8   5   3   31.47    2.72
  -8   5  -3   32.93    2.68
  -9  -5  -3   15.07    2.53
   9  -5   3   17.76    2.50
   9  -5   3   15.72    2.11
   9   5   3   12.37    2.18
  -9   5  -3   17.20    2.24
  -9  -6   3   44.35    4.51
   9  -6  -3   41.67    3.72
  -9  -6   3   42.65    4.18
  -9   6   3   38.95    3.72
  -9   6   3   41.78    3.77
  -9   6   3   42.58    3.18
  -8  -6   3   13.42    2.09
  -8  -6   3   10.24    2.20
  -8  -6   3   12.38    1.33
   8  -6  -3   14.34    1.96
  -8   6   3   12.70    1.84
  -8   6   3   13.03    1.60
  -7  -6   3   29.44    1.77
  -7  -6   3   34.19    2.98
  -7  -6   3   30.61    2.78
   7  -6  -3   34.05    2.46
  -7  -6   3   25.83    1.61
  -7   6   3   29.60    2.19
  -7   6   3   30.32    1.74
  -7   6   3   29.16    2.02
  -6  -6   3   21.46    2.14
  -6  -6   3   18.03    1.39
   6  -6  -3   21.50    1.87
  -6   6   3   19.78    1.47
   6   6  -3   19.19    1.33
  -6   6   3   19.51    1.27
  -6   6   3   19.46    1.64
  -6   6   3   20.67    1.99
   5  -6  -3   48.47    2.41
  -5  -6   3   50.17    2.12
  -5  -6   3   55.04    3.00
  -5  -6   3   50.80    2.74
  -5   6   3   44.66    2.01
  -5   6   3   48.70    2.42
   5   6  -3   49.61    2.15
  -5   6   3   48.52    2.33
  -5   6   3   52.87    3.08
   5   6  -3   48.52    2.76
  -5   6   3   42.36    2.08
  -4  -6   3   34.40    1.65
   4  -6  -3   33.31    1.80
  -4  -6   3   31.86    2.19
  -4  -6   3   32.85    2.04
  -4  -6   3   33.83    2.05
   4   6  -3   33.24    1.69
  -4   6   3   34.21    1.77
  -4   6   3   35.98    2.00
   4   6  -3   35.27    2.06
  -4   6   3   35.41    1.85
  -4   6   3   33.54    1.37
  -3  -6   3  225.26    7.81
  -3  -6   3  215.83    7.61
  -3  -6   3  222.90    7.21
  -3  -6   3  209.96    7.57
   3  -6  -3  207.83    7.26
   3   6  -3  212.97    7.58
  -3   6   3  214.90    7.30
  -3   6   3  225.00    7.53
  -3   6   3  217.24    7.30
  -3   6   3  209.91    7.06
   3   6  -3  208.62    7.25
  -3   6   3  215.81    6.89
  -2  -6   3   72.63    2.76
  -2  -6   3   71.41    3.01
  -2  -6   3   70.62    3.07
   2  -6  -3   72.05    2.47
   2  -6  -3   70.39    2.75
  -2  -6   3   69.10    3.12
  -2   6   3   69.94    2.48
  -2   6   3   69.92    2.78
   2   6  -3   71.53    2.85
  -2   6   3   74.22    2.80
  -2   6   3   73.17    2.96
   2   6  -3   75.22    3.08
   1  -6  -3    6.62    0.76
  -1  -6   3    6.91    0.98
   1  -6  -3    6.64    0.58
  -1  -6   3    7.20    0.93
  -1  -6   3    6.04    0.69
  -1   6   3    6.69    0.77
  -1   6   3    6.72    0.65
   1   6  -3    6.99    0.89
  -1   6   3    6.97    0.58
  -1   6   3    5.52    0.71
   1   6  -3    6.88    0.80
   1   6  -3    7.33    0.87
   0  -6   3    8.73    0.97
   0  -6  -3    7.81    0.78
   0  -6   3    8.11    1.01
   0  -6  -3    8.12    0.83
   0  -6   3    9.25    0.77
   0   6  -3    8.75    1.04
   0   6  -3    9.02    0.88
   0   6   3    8.42    0.75
   0   6  -3    9.40    0.86
   0   6   3    9.23    0.81
   0   6   3    7.66    0.65
   0   6   3    9.29    0.67
   1  -6   3  175.68    6.10
  -1  -6  -3  156.63    6.06
   1  -6   3  167.51    5.77
  -1  -6  -3  168.17    5.80
   1  -6   3  177.11    6.12
  -1   6  -3  171.29    6.07
   1   6   3  168.46    5.58
  -1   6  -3  169.74    5.89
   1   6   3  172.94    5.69
   1   6   3  165.35    5.68
  -1   6  -3  169.11    5.96
   2  -6   3  112.92    4.20
  -2  -6  -3  109.11    4.04
   2  -6   3  107.83    3.96
   2  -6   3  108.28    4.22
  -2  -6  -3  109.05    4.13
   2   6   3  107.16    4.02
  -2   6  -3  112.47    4.09
   2   6   3   98.24    3.73
  -2   6  -3  108.16    4.13
   2   6   3  111.32    3.74
  -2   6  -3  109.62    4.27
   2   6   3  109.43    3.94
  -3  -6  -3   80.33    3.43
   3  -6   3   76.39    3.25
   3  -6   3   84.00    3.26
   3  -6   3   82.55    3.49
  -3  -6  -3   79.53    3.34
   3   6   3   82.63    2.73
   3   6   3   87.10    3.27
  -3   6  -3   81.09    3.34
   3   6   3   84.45    2.81
  -3   6  -3   83.41    3.40
  -3   6  -3   78.55    3.46
   3   6   3   87.02    3.40
  -4  -6  -3    0.33    0.68
   4  -6   3    1.27    0.56
  -4  -6  -3    1.78    0.68
   4  -6   3    0.90    0.68
   4  -6   3    1.20    0.70
  -4  -6  -3    0.60    0.60
  -4   6  -3    0.90    0.80
  -4   6  -3    0.09    0.60
   4   6   3    1.27    0.56
  -4   6  -3    0.48    0.78
   5  -6   3   12.38    1.44
  -5  -6  -3   14.45    1.58
   5  -6   3   15.93    1.63
   5  -6   3   13.91    1.28
  -5  -6  -3   10.95    1.35
   5   6   3   13.91    1.35
  -5   6  -3   14.69    1.46
  -5   6  -3   11.26    1.68
   6  -6   3   35.46    2.08
  -6  -6  -3   33.77    2.50
  -6   6  -3   32.90    2.30
  -6   6  -3   40.03    2.47
   7  -6   3   79.21    3.57
   7  -6   3   79.23    4.13
  -7  -6  -3   80.84    4.20
   7   6   3   78.86    3.89
  -7   6  -3   78.62    4.06
   8  -6   3   13.38    2.08
   8  -6   3   11.77    1.58
  -8  -6  -3    9.16    1.88
  -8   6  -3   10.55    1.74
   8   6   3    8.03    1.73
  -9  -6  -3    7.65    2.28
   9  -6   3    5.53    1.63
   9  -6   3    8.06    2.08
  -9   6  -3   11.75    2.10
   9   6   3    9.09    2.13
  -9  -7   3    1.86    2.25
   9  -7  -3    1.35    1.93
  -9  -7   3    3.64    2.43
  -9   7   3    1.17    1.94
  -8  -7   3    3.69    2.09
  -8  -7   3   -0.05    1.63
   8  -7  -3    3.35    1.69
  -8   7   3    3.01    1.55
  -8   7   3    1.74    1.22
   7  -7  -3   47.61    3.00
  -7  -7   3   45.40    3.33
  -7  -7   3   48.25    2.17
  -7  -7   3   45.71    2.03
  -7  -7   3   47.54    3.52
  -7   7   3   43.04    2.40
  -7   7   3   41.13    2.80
  -7   7   3   46.12    2.17
  -6  -7   3    0.81    0.72
  -6  -7   3    0.09    1.35
   6  -7  -3    1.23    0.90
  -6  -7   3    2.64    1.31
  -6   7   3    0.07    0.54
  -6   7   3   -0.09    0.66
  -6   7   3    0.52    1.08
  -6   7   3   -0.66    0.92
   6   7  -3    0.61    0.65
  -5  -7   3  128.44    5.42
   5  -7  -3  129.63    4.88
  -5  -7   3  127.29    4.41
  -5  -7   3  117.05    5.07
  -5   7   3  115.59    4.32
  -5   7   3  122.92    4.73
   5   7  -3  123.32    4.45
  -5   7   3  126.81    4.86
  -5   7   3  122.84    4.16
  -4  -7   3    0.86    0.84
   4  -7  -3    0.52    0.60
  -4  -7   3    1.33    0.73
  -4  -7   3    2.32    0.57
  -4  -7   3    1.59    0.84
   4   7  -3    1.63    0.59
  -4   7   3    1.23    0.55
   4   7  -3    0.97    0.84
  -4   7   3    1.36    0.60
  -4   7   3    1.52    0.90
  -4   7   3    1.99    0.67
  -4   7   3    2.01    0.29
  -3  -7   3   10.71    1.26
  -3  -7   3   11.59    1.21
  -3  -7   3   13.87    1.44
  -3  -7   3   10.73    0.91
   3  -7  -3   10.12    1.04
   3   7  -3   12.71    1.36
  -3   7   3   11.56    0.52
  -3   7   3    9.45    1.22
   3   7  -3   12.05    1.05
  -3   7   3    9.55    1.11
  -3   7   3   10.77    1.00
   2  -7  -3    1.37    0.50
  -2  -7   3    1.44    0.61
  -2  -7   3    1.33    0.50
  -2  -7   3    1.93    0.61
   2  -7  -3    1.03    0.23
  -2  -7   3    1.55    0.66
   2   7  -3    0.22    0.46
  -2   7   3    0.77    0.43
  -2   7   3    1.74    0.59
  -2   7   3    1.03    0.21
   2   7  -3    0.90    0.59
  -2   7   3    1.29    0.54
  -1  -7   3  205.45    6.64
  -1  -7   3  190.00    6.99
   1  -7  -3  183.81    6.67
  -1  -7   3  197.65    7.07
   1  -7  -3  197.91    6.45
  -1   7   3  210.81    6.85
   1   7  -3  192.00    7.01
   1   7  -3  203.88    6.89
   1   7  -3  195.26    6.80
  -1   7   3  196.52    6.62
   0  -7  -3   17.55    1.19
   0  -7   3   16.32    1.07
   0  -7  -3   15.27    1.05
   0  -7   3   17.53    1.33
   0  -7   3   16.21    1.39
   0   7  -3   16.54    1.37
   0   7  -3   14.61    1.16
   0   7   3   17.00    0.91
   0   7  -3   17.71    1.16
   0   7   3   16.92    1.16
   0   7   3   17.13    1.11
   0   7   3   17.83    0.99
   1  -7   3   84.83    3.16
   1  -7   3   83.41    3.49
  -1  -7  -3   80.81    3.23
   1  -7   3   85.38    3.45
  -1  -7  -3   82.53    3.24
  -1   7  -3   84.73    3.37
   1   7   3   82.79    2.94
   1   7   3   79.21    3.21
   1   7   3   79.38    3.07
   1   7   3   81.90    3.02
  -1   7  -3   82.29    3.23
  -1   7  -3   82.35    3.44
   2  -7   3    5.25    0.85
  -2  -7  -3    6.80    0.95
   2  -7   3    5.13    0.67
  -2  -7  -3    5.93    0.79
   2  -7   3    7.74    1.08
   2   7   3    6.68    0.83
   2   7   3    6.21    0.55
   2   7   3    5.80    0.71
  -2   7  -3    5.53    0.91
   2   7   3    6.29    0.66
  -2   7  -3    6.58    0.85
  -2   7  -3    5.41    0.76
  -3  -7  -3  132.54    5.06
   3  -7   3  133.02    4.93
  -3  -7  -3  131.20    5.12
   3  -7   3  136.87    5.25
   3  -7   3  131.92    4.94
  -3   7  -3  135.88    5.25
   3   7   3  135.80    4.46
   3   7   3  132.95    4.88
   3   7   3  128.94    5.04
   3   7   3  147.21    4.65
  -3   7  -3  139.39    4.97
  -3   7  -3  132.08    5.10
   4  -7   3    2.37    0.74
  -4  -7  -3    3.97    1.02
  -4  -7  -3    3.47    0.88
   4  -7   3    3.42    0.74
   4  -7   3    1.43    0.93
  -4   7  -3    4.02    0.93
  -4   7  -3    3.10    0.81
  -4   7  -3    1.62    1.02
   4   7   3    2.96    0.93
   4   7   3    2.76    0.64
  -5  -7  -3  192.16    6.82
   5  -7   3  184.12    6.36
   5  -7   3  183.56    6.89
  -5   7  -3  150.73    6.60
  -5   7  -3  171.76    6.65
   5   7   3  186.97    6.60
  -6  -7  -3    1.28    1.79
   6  -7   3    1.82    0.80
   6  -7   3    0.14    1.04
  -6   7  -3   -0.52    0.93
  -6   7  -3    2.10    1.32
   6   7   3    1.04    0.79
   7  -7   3    1.38    0.90
  -7  -7  -3    3.30    1.39
   7  -7   3    0.83    1.23
   7   7   3    0.41    1.05
  -7   7  -3    1.61    1.22
  -7   7  -3   -0.30    1.64
   8  -7   3    1.51    1.50
   8  -7   3    0.21    1.16
  -8  -7  -3    1.80    1.60
  -8   7  -3   -0.03    1.49
   8   7   3   -0.21    1.49
  -9  -7  -3   78.80    4.93
   9  -7   3   78.00    4.15
   9  -7   3   72.06    4.98
  -9   7  -3   71.96    4.66
   9   7   3   77.67    4.74
  -9  -8   3  116.09    6.46
   9  -8  -3  114.44    5.87
  -9  -8   3  116.54    6.72
  -9   8   3  111.66    5.86
  -8  -8   3   -0.78    1.85
  -8  -8   3    2.52    1.97
   8  -8  -3    1.01    1.58
  -8   8   3   -1.20    1.56
  -7  -8   3   30.93    3.05
   7  -8  -3   27.80    3.02
  -7  -8   3   26.77    2.96
  -7   8   3   29.91    2.58
  -7   8   3   27.64    1.93
  -6  -8   3   11.49    1.98
  -6  -8   3    9.47    1.10
  -6  -8   3   11.74    1.66
   6  -8  -3    9.73    1.41
  -6   8   3    9.56    1.33
  -6   8   3    7.70    1.00
  -6   8   3    8.54    0.88
   6   8  -3    9.19    1.19
   5  -8  -3  109.92    4.50
  -5  -8   3  106.88    4.82
  -5  -8   3  115.10    3.98
  -5  -8   3  117.33    5.09
  -5   8   3  106.97    4.48
  -5   8   3  108.97    3.66
   5   8  -3  107.03    4.07
  -5   8   3  112.20    4.46
  -4  -8   3   12.55    1.64
  -4  -8   3   14.98    1.69
  -4  -8   3   13.33    1.05
   4  -8  -3   12.96    1.35
  -4  -8   3   17.63    1.65
   4   8  -3   10.16    1.46
  -4   8   3   14.02    1.41
  -4   8   3   12.79    1.23
   4   8  -3   14.23    1.21
  -3  -8   3  213.70    7.79
   3  -8  -3  213.32    7.42
  -3  -8   3  211.09    7.64
  -3  -8   3  221.33    7.17
  -3  -8   3  216.63    7.87
  -3   8   3  210.99    7.66
  -3   8   3  214.54    7.49
  -3   8   3  212.85    7.35
   3   8  -3  212.78    7.33
   3   8  -3  213.75    7.78
   2  -8  -3    0.53    0.53
  -2  -8   3   -0.06    0.61
  -2  -8   3    1.09    0.68
  -2  -8   3    1.12    0.44
  -2  -8   3    1.29    0.60
  -2   8   3    0.59    0.44
  -2   8   3    0.68    0.59
   2   8  -3    0.31    0.54
  -2   8   3    2.17    0.71
   2   8  -3    1.76    0.83
  -1  -8   3   14.76    1.19
   1  -8  -3   13.48    1.13
  -1  -8   3   13.95    1.32
  -1  -8   3   14.23    1.01
   1  -8  -3   13.42    0.82
  -1  -8   3   12.55    1.33
   1   8  -3   13.38    1.39
  -1   8   3   14.94    0.99
  -1   8   3   13.18    0.83
  -1   8   3   14.11    1.20
   1   8  -3   14.50    1.19
   1   8  -3   14.27    1.17
  -1   8   3   15.75    1.18
   0  -8   3    1.55    0.67
   0  -8  -3    1.85    0.46
   0  -8   3    1.05    0.46
   0  -8   3    1.52    0.71
   0  -8  -3    1.37    0.61
   0   8  -3    1.74    0.59
   0   8  -3    1.66    0.69
   0   8   3    1.73    0.38
   0   8  -3    1.10    0.56
   0   8   3    1.23    0.37
   0   8   3    1.53    0.61
   0   8   3    1.48    0.53
  -1  -8  -3   81.85    3.34
   1  -8   3   84.79    3.69
  -1  -8  -3   85.83    3.45
   1  -8   3   86.32    3.31
   1  -8   3   90.02    3.59
  -1   8  -3   87.26    3.34
   1   8   3   82.66    3.12
  -1   8  -3   84.42    3.52
   1   8   3   82.68    3.04
   1   8   3   86.06    3.24
   1   8   3   88.29    3.47
  -1   8  -3   84.86    3.67
   2  -8   3    1.81    0.60
   2  -8   3    1.24    0.74
  -2  -8  -3    1.09    0.58
   2  -8   3    2.15    0.79
  -2  -8  -3    1.24    0.59
   2   8   3    1.17    0.44
   2   8   3    1.14    0.35
  -2   8  -3    0.45    0.52
  -2   8  -3    0.74    0.63
   2   8   3    0.86    0.43
  -2   8  -3    1.29    0.78
   2   8   3    1.46    0.64
   3  -8   3   58.90    2.73
  -3  -8  -3   55.12    2.77
  -3  -8  -3   57.85    2.75
   3  -8   3   58.57    2.93
   3  -8   3   57.74    2.60
   3   8   3   59.46    2.17
   3   8   3   61.38    2.58
  -3   8  -3   53.41    2.78
  -3   8  -3   59.16    2.60
   3   8   3   61.55    2.85
   3   8   3   61.62    2.09
  -3   8  -3   58.23    3.10
  -4  -8  -3    4.01    1.07
  -4  -8  -3    3.28    0.92
   4  -8   3    3.71    0.75
   4  -8   3    1.64    0.89
   4   8   3    3.11    0.74
  -4   8  -3    2.99    0.75
  -4   8  -3    3.39    0.83
   4   8   3    1.82    0.91
   5  -8   3   15.02    1.83
  -5  -8  -3   11.32    1.57
   5  -8   3   10.79    1.24
  -5   8  -3    9.71    1.42
  -5   8  -3   12.18    1.58
   5   8   3   12.30    1.46
   6  -8   3    7.73    1.14
  -6  -8  -3    8.02    1.53
   6  -8   3    8.01    1.54
  -6   8  -3    5.66    1.28
   6   8   3    7.76    1.39
  -6   8  -3   10.21    1.60
   7  -8   3   78.87    3.46
  -7  -8  -3   78.80    4.24
   7  -8   3   73.04    4.17
   7   8   3   75.78    3.95
  -7   8  -3   68.01    3.98
  -8  -8  -3    1.35    1.69
   8  -8   3   -1.93    1.58
   8  -8   3   -2.12    1.13
   8   8   3   -0.73    1.49
  -8   8  -3    1.76    1.67
   9  -8   3   11.04    2.70
   9  -8   3   17.44    2.33
  -9  -8  -3   15.21    2.71
   9   8   3   16.40    2.50
  -9   8  -3   13.80    2.50
  -9  -9   3    2.94    2.46
   9  -9  -3    4.92    2.39
  -9   9   3   10.36    2.48
  -8  -9   3    1.56    1.99
   8  -9  -3    1.94    1.79
  -8  -9   3    4.60    2.06
  -8   9   3   -2.49    1.62
  -7  -9   3   46.04    3.77
   7  -9  -3   50.38    3.29
  -7  -9   3   50.25    3.73
  -7   9   3   46.17    3.28
  -6  -9   3   20.80    2.57
  -6  -9   3   22.70    2.57
   6  -9  -3   20.13    2.20
  -6  -9   3   22.63    1.36
   6   9  -3   21.21    1.57
  -6   9   3   21.55    2.05
  -5  -9   3   28.24    1.44
  -5  -9   3   25.33    3.33
   5  -9  -3   27.94    2.10
  -5   9   3   23.94    2.19
   5   9  -3   26.08    1.63
  -5   9   3   26.39    1.90
  -4  -9   3   36.26    1.72
  -4  -9   3   38.35    2.55
  -4  -9   3   34.15    2.43
   4  -9  -3   38.22    2.24
   4   9  -3   37.12    1.96
  -4   9   3   33.72    2.05
  -4   9   3   34.60    2.23
  -3  -9   3    1.67    0.86
   3  -9  -3    1.19    0.67
  -3  -9   3    1.46    0.82
  -3  -9   3    0.52    0.53
  -3  -9   3    1.40    0.78
  -3   9   3   -0.03    0.96
   3   9  -3   -1.53    0.99
   3   9  -3    0.75    0.61
  -3   9   3   -0.08    0.73
  -3   9   3    1.05    0.58
  -2  -9   3   61.72    3.00
  -2  -9   3   65.82    3.15
  -2  -9   3   59.07    2.44
  -2  -9   3   60.41    2.80
   2  -9  -3   55.56    2.68
  -2   9   3   61.61    2.59
  -2   9   3   58.81    2.86
  -2   9   3   60.56    2.76
   2   9  -3   60.00    3.05
   2   9  -3   60.60    2.72
  -1  -9   3  103.07    4.00
   1  -9  -3   98.83    4.01
   1  -9  -3  104.62    3.52
  -1  -9   3   99.43    4.34
  -1  -9   3  102.63    4.22
  -1  -9   3  101.78    3.76
   1   9  -3  105.93    4.07
  -1   9   3   91.69    3.39
   1   9  -3  102.68    4.33
  -1   9   3  102.71    4.06
  -1   9   3  111.09    4.08
  -1   9   3  104.28    3.81
   0  -9   3   49.00    2.54
   0  -9   3   52.77    2.27
   0  -9  -3   51.78    2.51
   0  -9  -3   51.72    2.18
   0  -9   3   53.28    2.82
   0   9   3   47.78    2.39
   0   9  -3   48.84    2.72
   0   9  -3   48.79    2.46
   0   9   3   52.04    2.00
   0   9   3   52.50    2.16
   0   9  -3   55.82    2.39
   0   9   3   51.28    2.36
  -1  -9  -3   55.46    2.64
   1  -9   3   52.13    2.40
   1  -9   3   58.10    2.71
   1  -9   3   56.27    2.88
  -1  -9  -3   53.62    2.46
   1   9   3   53.53    2.18
  -1   9  -3   55.96    2.42
   1   9   3   53.69    2.22
  -1   9  -3   54.92    2.65
  -1   9  -3   54.07    2.86
   1   9   3   56.27    2.65
   1   9   3   58.12    2.40
  -2  -9  -3    0.45    0.66
   2  -9   3    0.54    0.73
   2  -9   3    1.94    0.81
   2  -9   3    0.43    0.64
  -2  -9  -3   -0.50    0.69
  -2   9  -3    0.37    0.56
   2   9   3    0.71    0.39
   2   9   3    1.46    0.50
  -2   9  -3    0.97    0.67
  -2   9  -3    0.69    0.96
   2   9   3    0.12    0.51
   2   9   3    0.78    0.74
  -3  -9  -3   73.54    3.47
   3  -9   3   76.88    3.68
   3  -9   3   80.49    3.27
   3  -9   3   72.94    3.74
  -3  -9  -3   82.18    3.54
  -3   9  -3   77.36    3.52
  -3   9  -3   82.39    3.24
   3   9   3   77.99    3.02
  -3   9  -3   82.82    4.32
   3   9   3   76.33    3.21
   3   9   3   79.74    2.84
   3   9   3   79.27    3.55
   4  -9   3  113.16    4.76
  -4  -9  -3   92.29    4.48
  -4  -9  -3  113.44    4.53
   4  -9   3  104.02    4.03
  -4   9  -3  100.51    4.47
  -4   9  -3  107.84    4.11
   4   9   3  103.69    4.20
   4   9   3  105.52    4.64
   5  -9   3   89.74    3.58
   5  -9   3   94.00    4.39
  -5  -9  -3   90.29    4.20
  -5   9  -3   87.56    3.68
  -5   9  -3   84.71    4.14
   5   9   3   84.35    3.88
   6  -9   3    0.93    0.82
   6  -9   3    1.31    1.29
  -6  -9  -3    0.30    1.19
  -6   9  -3    0.15    1.28
  -6   9  -3   -1.22    1.14
   6   9   3    2.51    1.08
   7  -9   3    3.83    1.58
   7  -9   3    3.51    1.03
  -7  -9  -3    2.22    1.47
   7   9   3    1.29    1.39
  -7   9  -3    3.37    1.54
   8  -9   3   19.28    2.23
   8  -9   3   15.37    2.51
  -8  -9  -3   16.90    2.51
  -8   9  -3   16.98    2.39
   8   9   3   16.48    2.33
  -9  -9  -3   61.73    4.92
  -8 -10   3   57.56    4.70
  -8 -10   3   56.82    4.65
   8 -10  -3   57.87    4.17
  -8  10   3   54.34    4.07
   7 -10  -3    9.98    1.84
  -7 -10   3   12.03    2.27
  -7 -10   3    7.35    2.18
  -7  10   3    8.35    1.84
  -6 -10   3    5.72    1.67
   6 -10  -3    8.22    1.52
  -6 -10   3    6.04    1.65
  -6  10   3    6.65    1.43
   6  10  -3    6.28    1.01
  -5 -10   3   38.58    2.88
  -5 -10   3   41.18    2.96
   5 -10  -3   40.99    2.61
  -5 -10   3   40.69    1.84
  -5  10   3   41.21    2.53
   5  10  -3   38.35    2.13
  -4 -10   3   81.07    4.05
   4 -10  -3   81.17    3.70
  -4 -10   3   85.99    4.14
  -4 -10   3   83.82    3.11
   4  10  -3   80.70    3.39
  -4  10   3   79.04    3.73
  -3 -10   3   14.19    1.13
  -3 -10   3   16.22    1.79
  -3 -10   3   16.87    1.66
   3 -10  -3   15.33    1.54
  -3 -10   3   11.93    1.55
  -3  10   3   14.28    1.36
   3  10  -3   15.76    1.45
  -3  10   3   15.78    1.58
  -2 -10   3  103.00    4.35
  -2 -10   3   99.66    4.45
   2 -10  -3  100.71    4.10
  -2 -10   3   98.88    3.72
  -2 -10   3  101.42    4.12
   2  10  -3  104.36    4.05
  -2  10   3   96.81    4.05
   2  10  -3  103.44    4.97
  -2  10   3   96.08    3.90
   1 -10  -3    0.21    0.68
  -1 -10   3    0.95    0.78
  -1 -10   3   -0.05    0.84
  -1 -10   3    0.96    0.66
  -1 -10   3    0.51    0.57
   1 -10  -3    0.74    0.38
  -1  10   3    0.17    0.71
  -1  10   3    0.49    0.28
   1  10  -3   -0.29    0.65
  -1  10   3    1.02    0.77
   1  10  -3   -0.16    1.06
  -1  10   3    1.16    0.51
   0 -10   3   41.98    2.63
   0 -10   3   43.77    2.11
   0 -10  -3   43.17    2.39
   0 -10  -3   40.92    1.91
   0 -10   3   42.95    2.08
   0 -10   3   45.74    2.38
   0  10   3   38.25    2.24
   0  10   3   42.37    1.76
   0  10   3   42.43    2.16
   0  10   3   43.16    1.94
   0  10  -3   43.34    2.32
   0  10  -3   42.42    2.10
   0  10  -3   38.05    2.60
   1 -10   3   72.58    3.18
   1 -10   3   64.72    2.93
  -1 -10  -3   67.93    3.15
   1 -10   3   68.23    3.42
  -1 -10  -3   66.50    2.92
   1  10   3   70.00    2.88
   1  10   3   69.21    3.15
  -1  10  -3   63.84    3.38
  -1  10  -3   69.32    2.85
   1  10   3   68.48    2.67
   1  10   3   64.51    2.65
  -1  10  -3   67.28    3.17
  -2 -10  -3  226.34    7.95
   2 -10   3  198.96    7.80
   2 -10   3  199.85    7.82
   2 -10   3  225.99    8.21
  -2 -10  -3  214.15    7.74
   2  10   3  225.61    7.52
  -2  10  -3  216.49    7.92
   2  10   3  226.84    7.95
   2  10   3  229.29    7.42
   2  10   3  222.17    7.30
  -2  10  -3  234.49    7.56
   3 -10   3    0.30    0.67
  -3 -10  -3    1.27    0.91
  -3 -10  -3    0.60    0.79
   3 -10   3   -1.15    0.80
  -3  10  -3    0.72    0.78
  -3  10  -3    0.29    0.67
   3  10   3    0.64    0.44
   3  10   3    1.06    0.61
   3  10   3   -0.13    0.95
   3  10   3    0.83    0.50
  -4 -10  -3    6.93    1.22
   4 -10   3    8.86    1.19
  -4  10  -3    6.51    0.97
   4  10   3    7.69    1.16
  -5 -10  -3    0.88    1.10
   5 -10   3    0.60    0.71
   5 -10   3   -0.09    1.19
  -5  10  -3    0.96    1.00
  -5  10  -3   -0.93    0.85
   5  10   3    1.37    1.11
  -6 -10  -3   59.17    3.61
   6 -10   3   57.57    2.72
   6 -10   3   56.16    3.70
  -6  10  -3   57.54    2.99
  -6  10  -3   56.91    3.52
   6  10   3   54.40    3.34
   7 -10   3   19.92    1.93
  -7 -10  -3   16.25    2.38
   7 -10   3   22.28    2.92
  -7  10  -3   16.36    2.20
   7  10   3   15.81    2.15
   8 -10   3   22.88    2.87
  -8 -10  -3   23.34    3.04
   8  10   3   18.03    2.60
  -8  10  -3   15.74    2.51
  -8 -11   3    2.28    2.25
   8 -11  -3    5.82    2.26
  -8 -11   3    3.98    2.23
  -8  11   3    1.13    1.96
  -7 -11   3   -1.01    1.77
  -7 -11   3    0.09    1.86
   7 -11  -3   -1.06    1.56
  -7  11   3   -0.91    1.62
   6 -11  -3   98.12    4.63
  -6 -11   3   95.96    5.05
  -6 -11   3   96.34    5.06
   6  11  -3   94.77    3.85
  -6  11   3   92.82    4.63
   5 -11  -3    0.61    1.24
  -5 -11   3    1.21    1.35
  -5 -11   3    0.15    1.36
  -5 -11   3    0.09    0.65
  -5  11   3    1.29    1.13
   5  11  -3   -1.24    0.89
  -4 -11   3   13.38    1.20
  -4 -11   3   17.26    2.97
  -4 -11   3   15.26    2.01
   4 -11  -3   15.65    1.86
   4  11  -3   14.29    1.57
  -4  11   3   13.35    1.71
  -4  11   3   14.02    1.68
   3 -11  -3   19.18    1.80
  -3 -11   3   21.08    1.34
  -3 -11   3   20.96    2.26
  -3 -11   3   17.45    2.01
   3  11  -3   20.56    1.67
  -3  11   3   17.13    1.86
  -3  11   3   21.39    1.72
  -2 -11   3   81.57    3.72
  -2 -11   3   76.62    3.08
   2 -11  -3   78.21    3.57
  -2 -11   3   80.15    3.92
  -2 -11   3   75.95    3.44
   2  11  -3   78.91    3.47
  -2  11   3   76.55    3.32
  -2  11   3   77.18    3.53
  -1 -11   3   11.89    1.25
   1 -11  -3   13.46    1.52
  -1 -11   3   12.48    1.53
   1 -11  -3   10.94    0.75
  -1 -11   3   11.79    1.36
  -1 -11   3   15.69    1.95
  -1  11   3   14.03    1.26
   1  11  -3   13.13    1.50
  -1  11   3   13.04    1.51
  -1  11   3    8.57    1.30
   0 -11  -3  317.94   10.48
   0 -11   3  331.11   11.05
   0 -11   3  330.01   11.51
   0 -11  -3  341.21   11.18
   0 -11   3  312.42   10.71
   0 -11   3  322.70   10.73
   0  11  -3  323.42   11.03
   0  11   3  298.94   10.79
   0  11   3  323.34   11.03
   0  11   3  330.04   10.64
   0  11   3  299.14   10.31
   1 -11   3    2.42    0.98
   1 -11   3    0.71    0.87
   1 -11   3    1.59    0.97
  -1 -11  -3    0.43    0.77
  -1 -11  -3    0.81    0.78
   1  11   3    1.58    0.53
   1  11   3    1.42    1.00
  -1  11  -3    0.19    0.82
  -1  11  -3    0.76    0.61
   1  11   3    1.23    0.59
   1  11   3    1.09    0.72
   2 -11   3   28.01    2.37
   2 -11   3   27.29    2.07
  -2 -11  -3   26.17    2.04
  -2 -11  -3   24.19    1.86
   2  11   3   27.36    1.46
  -2  11  -3   27.05    2.04
   2  11   3   22.82    1.55
  -2  11  -3   25.40    1.59
   2  11   3   26.06    1.58
   2  11   3   27.28    2.33
  -3 -11  -3    7.70    1.32
  -3 -11  -3    8.26    1.28
   3 -11   3    9.08    1.16
   3  11   3    9.67    1.27
  -3  11  -3   10.27    2.07
   3  11   3   10.27    0.93
   3  11   3    8.34    1.08
  -3  11  -3   10.34    1.19
   4 -11   3  155.99    6.41
   4 -11   3  150.23    5.45
  -4 -11  -3  154.71    6.17
  -4  11  -3  155.02    5.48
  -4  11  -3  152.52    6.14
   4  11   3  139.53    5.74
   5 -11   3    3.06    0.91
  -5 -11  -3    3.51    1.35
   5 -11   3    2.26    1.37
   5  11   3    2.98    1.15
  -5  11  -3    2.21    1.19
  -5  11  -3    2.09    0.95
  -6 -11  -3   12.48    2.09
   6 -11   3   14.35    1.63
   6 -11   3   15.27    2.22
  -6  11  -3   13.06    1.91
   6  11   3   16.39    2.32
   7 -11   3    6.15    2.17
  -7 -11  -3    3.91    1.92
   7  11   3    4.59    1.75
  -7  11  -3    4.99    1.78
   8 -11   3   34.61    4.00
  -8 -11  -3   40.56    4.14
   8  11   3   37.74    4.06
  -8  11  -3   41.05    4.15
  -7 -12   3    5.18    2.25
   7 -12  -3    4.77    2.03
  -7 -12   3    2.02    2.00
  -7  12   3    3.63    1.79
  -6 -12   3    1.54    1.70
   6 -12  -3    3.62    1.60
  -6 -12   3    0.09    1.55
  -6  12   3    1.12    1.52
  -5 -12   3   18.70    2.55
  -5 -12   3   18.56    2.59
  -5  12   3   15.72    2.01
   5  12  -3   16.50    1.85
  -4 -12   3   57.61    2.44
   4 -12  -3   55.20    3.26
  -4 -12   3   54.15    3.61
  -4 -12   3   60.38    3.57
   4  12  -3   55.38    2.85
  -4  12   3   53.60    3.12
  -3 -12   3    2.24    1.39
   3 -12  -3    1.88    1.13
  -3 -12   3    3.30    0.76
  -3 -12   3    1.75    1.11
  -3  12   3    0.50    1.29
  -3  12   3    1.22    0.95
   3  12  -3    1.50    0.96
  -2 -12   3   96.95    4.23
   2 -12  -3  102.61    4.46
  -2 -12   3  101.12    3.92
  -2 -12   3  103.36    4.90
  -2 -12   3  106.99    4.58
  -2  12   3   97.96    4.40
  -2  12   3  102.11    4.23
   2  12  -3  102.48    4.31
  -1 -12   3    0.89    1.16
  -1 -12   3    0.67    0.76
   1 -12  -3   -0.56    0.90
  -1 -12   3    1.16    0.81
  -1 -12   3    0.37    0.90
  -1  12   3    0.26    1.24
  -1  12   3    1.40    1.03
  -1  12   3    1.64    0.80
   1  12  -3    1.31    0.87
   0 -12   3   51.71    2.49
   0 -12  -3   49.20    2.26
   0 -12   3   54.16    2.80
   0 -12   3   51.07    3.23
   0 -12  -3   54.02    2.98
   0  12  -3   49.70    2.79
   0  12   3   46.68    2.09
   0  12   3   45.68    2.62
   0  12   3   51.69    2.93
   0  12   3   48.31    2.43
   1 -12   3   26.52    1.65
   1 -12   3   25.66    2.06
  -1 -12  -3   26.31    2.17
  -1 -12  -3   25.48    1.73
   1 -12   3   24.41    2.70
   1  12   3   24.97    1.82
   1  12   3   25.51    1.55
   1  12   3   25.76    1.61
  -1  12  -3   27.25    2.16
   1  12   3   21.54    2.30
  -2 -12  -3  157.31    6.07
  -2 -12  -3  150.21    5.65
   2 -12   3  146.49    5.74
   2 -12   3  144.08    6.21
   2  12   3  148.57    5.34
  -2  12  -3  133.45    6.28
   2  12   3  148.63    5.17
   2  12   3  143.49    5.41
  -2  12  -3  153.32    5.34
  -3 -12  -3   18.67    2.10
   3 -12   3   15.68    1.55
  -3 -12  -3   16.48    2.05
   3 -12   3   16.17    2.13
  -3  12  -3   14.49    1.37
   3  12   3   16.09    1.18
  -3  12  -3   15.74    2.00
   3  12   3   20.36    1.66
   3  12   3   17.80    1.35
  -4 -12  -3    4.43    1.42
   4 -12   3    2.86    0.94
   4 -12   3    3.39    1.39
  -4  12  -3    4.11    1.26
  -4  12  -3    3.28    0.90
   4  12   3    5.41    1.25
   5 -12   3    1.81    0.86
   5 -12   3    2.36    1.56
  -5 -12  -3    0.31    1.35
  -5  12  -3    2.05    1.49
   5  12   3    0.45    1.20
  -6 -12  -3   77.63    4.39
   6 -12   3   68.32    4.47
  -6  12  -3   69.77    4.24
   6  12   3   56.98    3.88
   7 -12   3   19.93    2.81
  -7 -12  -3   21.04    2.78
   7  12   3   15.93    2.53
  -7  12  -3   20.02    2.68
  -7 -13   3   42.68    4.35
  -7 -13   3   45.13    4.47
   7 -13  -3   52.51    4.15
  -7  13   3   43.90    3.93
  -6 -13   3   40.05    3.63
  -6 -13   3   32.88    3.79
   6 -13  -3   47.04    3.62
  -6  13   3   33.88    3.29
  -5 -13   3   17.04    2.50
  -5 -13   3   16.53    2.28
   5 -13  -3   22.28    2.78
  -5  13   3   16.78    2.06
   5  13  -3   17.15    2.01
  -4 -13   3    2.00    1.62
  -4 -13   3    1.31    1.34
   4 -13  -3    3.21    1.57
  -4 -13   3    1.65    1.04
  -4  13   3    1.85    1.23
   4  13  -3    0.34    1.11
  -3 -13   3   13.88    1.92
  -3 -13   3   13.86    2.14
  -3 -13   3   12.62    1.48
   3 -13  -3    8.80    1.59
   3  13  -3   14.06    1.81
  -3  13   3   16.56    1.97
  -2 -13   3   71.40    3.63
  -2 -13   3   70.54    4.03
  -2 -13   3   63.18    3.07
   2 -13  -3   70.51    3.64
  -2  13   3   67.47    3.46
   2  13  -3   69.59    3.42
   1 -13  -3   25.92    2.24
  -1 -13   3   24.18    2.21
  -1 -13   3   25.63    2.72
  -1 -13   3   27.92    1.95
   1  13  -3   22.80    2.09
  -1  13   3   23.84    1.93
   0 -13  -3   48.31    3.03
   0 -13   3   48.97    2.75
   0 -13   3   40.71    2.35
   0 -13  -3   42.85    2.66
   0 -13   3   50.52    3.27
   0  13   3   37.10    2.60
   0  13   3   46.58    2.39
   0  13   3   44.80    2.01
   0  13  -3   40.83    2.72
   1 -13   3    3.58    0.88
   1 -13   3    2.94    1.28
  -1 -13  -3    1.16    1.13
   1 -13   3    3.01    1.15
  -1 -13  -3    4.35    0.94
   1  13   3    1.81    1.02
   1  13   3    3.28    0.81
  -1  13  -3    1.21    1.64
   1  13   3    2.35    0.73
   2 -13   3    5.79    1.28
   2 -13   3    5.07    1.49
  -2 -13  -3    3.28    1.17
   2 -13   3    3.86    0.87
  -2 -13  -3    7.15    1.43
   2  13   3    4.24    0.94
   2  13   3    4.38    0.83
  -2  13  -3    3.19    1.18
   2  13   3    3.56    0.94
  -3 -13  -3    2.23    1.31
   3 -13   3    2.35    0.98
   3 -13   3    1.55    1.33
   3  13   3    1.03    0.97
  -3  13  -3    3.44    1.30
  -3  13  -3    2.12    0.83
   3  13   3    2.49    0.87
   3  13   3    0.70    0.70
   4 -13   3   49.83    2.45
  -4 -13  -3   49.82    3.43
   4 -13   3   49.01    3.63
  -4  13  -3   54.14    3.37
   5 -13   3   24.21    3.06
  -5 -13  -3   30.50    3.09
   5  13   3   24.65    2.66
  -5  13  -3   29.81    3.07
  -6 -13  -3   11.70    2.31
   6 -13   3    8.18    2.55
   6  13   3   11.52    2.15
  -6  13  -3   13.77    2.37
   7 -13   3   -2.37    2.35
  -7 -13  -3    3.53    2.15
  -7  13  -3    1.61    2.30
   7  13   3    3.43    2.23
   6 -14  -3    0.96    2.03
  -6 -14   3   -2.42    2.30
  -6 -14   3    1.85    1.98
  -6  14   3    0.21    1.70
   5 -14  -3   13.30    2.17
  -5 -14   3   15.89    2.47
  -5 -14   3   12.68    2.48
  -5  14   3   10.90    1.91
  -4 -14   3    7.97    2.22
  -4 -14   3    3.84    1.70
   4 -14  -3    6.46    1.75
  -4  14   3    5.80    1.52
   4  14  -3    5.38    1.44
   3 -14  -3   57.79    3.98
  -3 -14   3   55.99    3.60
  -3 -14   3   54.09    2.80
  -3 -14   3   60.79    4.04
  -3  14   3   62.62    3.37
   3  14  -3   61.74    3.30
  -2 -14   3    2.51    1.58
   2 -14  -3    3.95    1.46
  -2 -14   3    4.22    1.32
  -2  14   3    3.02    1.11
   2  14  -3    2.29    1.26
  -1 -14   3    9.15    1.54
  -1 -14   3    4.72    1.61
  -1 -14   3    4.07    1.16
   1 -14  -3    4.82    1.45
   1  14  -3    5.80    1.35
   0 -14   3    1.79    0.91
   0 -14   3    1.68    1.49
   0 -14  -3    0.24    1.17
   0 -14  -3    0.75    1.29
   0 -14   3    0.60    1.09
   0 -14  -3    1.50    0.74
   0  14   3   -0.34    0.84
  -1 -14  -3   50.36    2.63
   1 -14   3   59.14    3.67
  -1 -14  -3   57.95    4.98
   1 -14   3   48.32    2.52
   1 -14   3   53.19    3.19
  -1  14  -3   54.93    3.33
   1  14   3   52.67    2.54
   1  14   3   47.89    2.91
   1  14   3   52.17    2.52
  -2 -14  -3    4.92    1.51
  -2 -14  -3    5.04    1.32
   2 -14   3    9.55    1.81
   2 -14   3    6.10    1.38
   2  14   3    6.90    1.16
  -2  14  -3    5.43    1.40
   2  14   3    6.21    0.97
   2  14   3    5.15    1.13
   3 -14   3   43.26    2.43
  -3 -14  -3   46.86    3.43
   3 -14   3   41.68    3.47
   3  14   3   43.17    2.18
   3  14   3   46.79    2.81
  -3  14  -3   49.78    3.23
  -4 -14  -3    3.75    1.85
   4 -14   3    2.92    1.75
   4  14   3    4.04    1.43
  -4  14  -3    2.61    1.57
   5 -14   3   17.47    2.81
  -5 -14  -3   12.00    2.28
  -5  14  -3   17.24    2.44
   5  14   3   14.43    2.20
  -6 -14  -3    8.47    2.46
   6 -14   3    8.82    2.49
   6  14   3    4.92    2.14
  -6  14  -3    9.93    2.36
  -5 -15   3   58.51    4.35
  -5 -15   3   68.89    5.09
   5 -15  -3   58.04    4.32
  -5  15   3   58.77    3.98
  -4 -15   3    0.33    1.98
  -4 -15   3    6.10    1.82
   4 -15  -3   -0.75    1.72
  -4  15   3    2.15    1.57
   4  15  -3    3.45    1.62
  -3 -15   3    5.23    2.02
  -3 -15   3    4.79    1.72
   3 -15  -3    2.76    1.66
   3  15  -3    4.95    1.50
  -3  15   3    2.12    1.35
   2 -15  -3   -1.19    1.49
  -2 -15   3   -0.80    1.63
  -2 -15   3    0.75    1.43
   2  15  -3   -2.43    1.31
  -2  15   3    1.66    1.18
   1 -15  -3   83.61    4.39
  -1 -15   3   82.40    4.92
  -1 -15   3   87.47    4.30
   1  15  -3   74.55    4.68
  -1  15   3   88.43    3.90
   0 -15  -3    3.62    1.47
   0 -15   3    4.19    1.42
   0 -15  -3    3.30    0.83
   0 -15   3    3.64    1.71
   0  15   3    3.96    1.05
   0  15  -3    5.63    1.52
  -1 -15  -3    9.82    1.28
   1 -15   3    9.48    1.99
   1 -15   3    8.45    1.82
  -1 -15  -3   12.48    2.17
  -1  15  -3   12.09    1.89
   1  15   3    9.67    1.25
   2 -15   3   -1.42    1.59
   2 -15   3    0.71    1.22
  -2 -15  -3    3.43    1.58
  -2  15  -3    2.77    1.55
   2  15   3    2.80    0.90
   2  15   3   -0.28    1.01
  -3 -15  -3   39.76    3.44
   3 -15   3   36.81    3.46
   3  15   3   28.47    2.69
  -3  15  -3   34.67    3.11
   3  15   3   39.77    2.79
  -4 -15  -3    2.45    1.82
   4 -15   3    2.95    2.02
  -4  15  -3    1.63    1.62
   4  15   3    1.58    1.56
  -5 -15  -3   50.72    4.40
   5 -15   3   49.05    4.54
  -5  15  -3   55.11    4.01
   5  15   3   51.24    3.94
  -5 -16   3    6.41    4.08
  -5 -16   3    6.81    2.40
   5 -16  -3   10.35    2.55
  -5  16   3   11.27    2.29
  -4 -16   3    7.41    2.63
   4 -16  -3   12.31    2.37
  -4 -16   3   14.45    2.39
  -4  16   3   11.65    2.01
  -3 -16   3   85.98    4.72
   3 -16  -3   75.76    4.71
  -3 -16   3   81.20    5.39
   3  16  -3   83.48    4.35
  -3  16   3   82.72    4.18
   2 -16  -3    4.91    1.85
  -2 -16   3    6.00    1.80
  -2 -16   3    6.18    2.30
   2  16  -3    7.47    1.86
  -2  16   3    6.32    1.45
   1 -16  -3    1.95    1.67
  -1 -16   3    2.24    2.08
  -1 -16   3    3.68    1.67
   1  16  -3    4.68    1.62
  -1  16   3    3.92    1.32
   0 -16   3   -0.27    1.45
   0 -16   3    3.12    1.91
   0 -16  -3    0.18    1.69
   0  16  -3    5.07    1.65
   0  16   3    4.73    1.21
   1 -16   3  108.19    5.74
  -1 -16  -3   99.26    5.51
  -1  16  -3  119.28    5.43
   1  16   3  106.02    4.41
   2 -16   3   15.70    2.71
  -2 -16  -3   10.76    1.60
  -2 -16  -3   17.56    2.50
   2  16   3   15.79    1.88
  -2  16  -3   12.79    2.23
  -3 -16  -3   43.46    3.92
   3 -16   3   44.58    4.06
   3  16   3   42.62    3.56
  -3  16  -3   50.03    3.75
   4 -16   3    3.24    2.29
  -4 -16  -3    4.71    2.33
  -4  16  -3    5.17    2.09
   4  16   3    3.92    1.83
   5 -16   3   27.74    4.17
  -5 -16  -3   35.69    4.31
   5  16   3   36.15    3.85
  -5  16  -3   42.37    5.35
   3 -17  -3    0.16    2.11
  -3 -17   3    4.92    2.08
  -3 -17   3    2.03    2.67
  -3  17   3   -0.94    1.62
  -2 -17   3   22.02    3.27
  -2 -17   3   25.46    3.43
   2 -17  -3   27.00    3.46
   2  17  -3   23.21    3.11
  -2  17   3   29.68    2.82
  -1 -17   3   45.11    3.58
   1 -17  -3   41.63    3.86
  -1 -17   3   35.09    4.14
   1  17  -3   43.26    3.52
  -1  17   3   42.17    2.95
   0 -17   3   22.54    3.01
   0 -17  -3   25.20    2.86
   0  17  -3   25.29    3.05
   0  17   3   29.32    2.45
   1 -17   3   12.80    2.66
  -1 -17  -3   11.59    2.44
  -1  17  -3   13.56    2.27
   1  17   3   12.81    1.66
  -2 -17  -3    2.64    2.17
   2 -17   3    0.04    2.23
  -2  17  -3    2.68    2.03
  -3 -17  -3   37.70    4.22
   3 -17   3   37.82    4.27
  -3  17  -3   34.23    3.86
   2 -18  -3    4.10    2.37
   2  18  -3    3.90    2.17
  -2  18   3    1.04    1.74
  -1 -18   3    1.76    2.51
   1 -18  -3    0.76    2.22
   1  18  -3    1.62    1.96
  -1  18   3    1.20    1.53
   0 -18  -3   10.78    2.43
   0 -18   3    7.19    2.56
   0  18   3    8.71    1.66
   0  18  -3   11.31    2.33
  -1 -18  -3   26.26    3.30
   1 -18   3   12.53    2.96
  -1  18  -3   22.64    2.87
   1  18   3   21.69    2.29
  -2 -18  -3   43.13    4.65
  -2  18  -3   42.90    4.26
 -10   0   4    6.45    1.96
 -10   0   4    3.83    2.45
 -10   0   4   10.35    3.04
  -9   0   4    1.70    1.27
  -9   0   4    1.67    1.83
  -9   0   4    4.41    2.12
  -8   0   4   75.26    4.12
  -8   0   4   72.87    3.38
  -8   0   4   79.11    4.49
  -7   0   4    1.19    0.73
  -7   0   4    0.01    1.14
  -7   0   4   -0.01    0.99
  -7   0   4   -0.51    1.12
  -6   0   4  151.27    5.87
  -6   0   4  156.55    5.62
  -6   0   4  154.34    5.79
  -6   0   4  147.52    5.86
  -6   0   4  164.59    6.26
  -6   0   4  159.54    5.83
  -5   0   4   -1.19    0.54
   5   0  -4   -0.28    0.50
  -5   0   4   -0.11    0.71
  -5   0   4   -0.35    0.69
  -5   0   4    0.90    0.60
  -5   0   4    0.48    0.71
  -4   0   4  242.81    8.63
  -4   0   4  254.66    8.57
   4   0  -4  249.64    8.46
  -4   0   4  250.52    8.40
  -4   0   4  248.98    8.35
  -4   0   4  262.51    8.79
  -3   0   4   -0.19    0.36
  -3   0   4   -0.78    0.46
  -3   0   4   -0.15    0.47
   3   0  -4    0.31    0.37
   3   0  -4    0.37    0.48
  -3   0   4    0.03    0.32
  -2   0   4  734.70   22.28
  -2   0   4  701.47   21.82
   2   0  -4  687.79   22.19
  -2   0   4  718.29   22.37
  -2   0   4  651.98   22.07
   2   0  -4  716.32   22.31
   1   0  -4    0.20    0.29
   1   0  -4    0.00    0.14
  -1   0   4   -0.03    0.35
  -1   0   4   -0.07    0.34
  -1   0   4    0.06    0.17
   1   0  -4   -0.29    0.39
   0   0  -4   27.74    1.06
   0   0  -4   27.21    1.39
   0   0   4   28.47    1.04
   0   0   4   21.21    1.56
   0   0  -4   27.93    1.49
   0   0   4   28.85    1.38
   1   0   4    0.12    0.21
  -1   0  -4   -0.31    0.21
   1   0   4    0.05    0.34
  -1   0  -4   -0.41    0.30
   1   0   4    0.32    0.42
  -1   0  -4   -0.32    0.49
   2   0   4  989.63   30.51
   2   0   4  968.46   30.52
  -2   0  -4 1000.00   30.54
  -2   0  -4  952.06   31.01
   2   0   4  971.46   30.81
  -2   0  -4  980.82   30.60
  -3   0  -4   -0.19    0.40
  -3   0  -4   -0.09    0.54
  -3   0  -4    0.62    0.41
   3   0   4    0.73    0.36
   3   0   4   -0.38    0.41
   3   0   4   -0.30    0.34
   4   0   4  125.05    4.75
   4   0   4  120.81    4.66
  -4   0  -4  128.65    4.72
  -4   0  -4  124.07    4.87
  -4   0  -4  125.22    4.49
   4   0   4  126.26    4.36
   5   0   4    0.40    0.50
  -5   0  -4    0.20    0.71
  -5   0  -4    1.37    0.89
  -5   0  -4    0.83    0.53
   5   0   4   -0.07    0.65
   5   0   4    0.58    0.57
   6   0   4  289.56    9.91
   6   0   4  293.74   10.48
  -6   0  -4  308.98   10.00
   6   0   4  308.28   10.44
  -7   0  -4    1.51    1.04
  -7   0  -4   -0.79    0.71
   7   0   4    0.30    0.70
   7   0   4   -0.39    1.06
   7   0   4    0.27    0.92
  -8   0  -4   66.03    4.16
   8   0   4   77.57    3.84
  -8   0  -4   72.85    3.32
  -9   0  -4    1.22    1.73
  -9   0  -4    1.14    1.22
   9   0   4    0.50    1.61
  10   0   4   -1.18    1.91
 -10   0  -4   -1.19    2.32
 -10  -1   4   46.12    5.19
 -10  -1   4   46.95    4.65
 -10   1   4   54.27    4.99
 -10   1   4   42.03    4.53
 -10   1   4   51.14    3.79
  -9  -1   4    6.08    1.38
  -9  -1   4    9.86    2.16
  -9  -1   4    2.90    2.19
  -9   1   4    8.74    2.27
  -9   1   4    8.48    1.56
  -9   1   4    4.22    1.93
  -8  -1   4    0.65    1.60
  -8  -1   4    1.33    0.91
  -8  -1   4   -0.51    1.32
  -8   1   4    2.54    1.59
  -8   1   4    1.90    1.36
  -8   1   4    1.61    1.02
  -7  -1   4    1.29    1.14
  -7  -1   4    1.05    1.00
  -7  -1   4    0.98    0.69
  -7  -1   4    0.49    1.22
  -7   1   4    0.93    1.16
  -7   1   4    1.10    0.75
  -7   1   4    1.78    1.00
  -6  -1   4  163.69    6.17
  -6  -1   4  171.27    6.58
  -6  -1   4  160.18    6.05
  -6  -1   4  167.19    6.04
  -6  -1   4  153.84    6.18
  -6   1   4  158.24    5.86
  -6   1   4  161.74    6.11
  -6   1   4  156.41    6.01
   6   1  -4  168.66    5.91
  -6   1   4  167.48    6.04
  -6   1   4  174.10    6.42
  -6   1   4  159.49    6.09
  -5  -1   4   54.16    2.75
  -5  -1   4   57.77    2.60
  -5  -1   4   57.41    3.00
  -5  -1   4   57.26    2.68
  -5  -1   4   59.73    2.67
   5  -1  -4   55.39    2.55
  -5   1   4   59.18    2.64
  -5   1   4   55.18    2.64
   5   1  -4   60.47    2.56
  -5   1   4   60.74    2.87
  -5   1   4   58.30    2.57
  -5   1   4   55.93    2.66
  -4  -1   4   84.66    3.64
  -4  -1   4   87.46    3.77
   4  -1  -4   92.26    3.48
  -4  -1   4   86.52    3.41
  -4  -1   4   90.94    3.41
  -4  -1   4   89.87    3.54
  -4   1   4   92.87    3.65
  -4   1   4   86.52    3.54
  -4   1   4   86.36    3.35
  -4   1   4   85.96    3.56
   4   1  -4   88.04    3.44
  -4   1   4   90.62    3.33
   3  -1  -4    5.65    0.80
  -3  -1   4    5.31    0.70
  -3  -1   4    4.73    0.71
  -3  -1   4    5.73    0.89
   3  -1  -4    5.93    0.74
  -3   1   4    4.90    0.65
  -3   1   4    3.62    0.49
   3   1  -4    5.27    0.71
  -3   1   4    5.58    0.80
   3   1  -4    5.16    0.65
  -3   1   4    3.96    0.70
   3   1  -4    6.05    0.84
   2  -1  -4  274.88    8.94
   2  -1  -4  263.05    8.86
  -2  -1   4  274.49    8.64
  -2  -1   4  271.99    8.91
  -2  -1   4  266.43    9.07
   2   1  -4  267.28    8.88
  -2   1   4  262.81    8.44
   2   1  -4  272.45    9.01
  -2   1   4  268.52    8.92
  -2   1   4  265.06    8.96
   2   1  -4  262.93    8.59
  -2   1   4  262.23    8.46
   1  -1  -4    0.14    0.29
   1  -1  -4   -0.03    0.40
  -1  -1   4    0.40    0.33
  -1  -1   4    0.74    0.25
  -1  -1   4    1.27    0.49
   1   1  -4    0.41    0.44
  -1   1   4    0.03    0.35
   1   1  -4    0.43    0.34
  -1   1   4    0.62    0.39
   1   1  -4    0.72    0.24
   0  -1  -4  280.45    9.36
   0  -1   4  280.19    9.15
   0  -1   4  296.73    9.73
   0  -1  -4  292.15    9.58
   0  -1  -4  290.90    8.92
   0  -1   4  288.87    9.39
   0   1   4  280.01    8.89
   0   1  -4  275.74    9.40
   0   1  -4  282.59    9.54
   0   1   4  290.35    9.39
   0   1  -4  291.58    9.14
  -1  -1  -4    2.64    0.47
  -1  -1  -4    2.80    0.36
   1  -1   4    3.05    0.68
   1  -1   4    3.76    0.53
  -1  -1  -4    2.58    0.71
  -1   1  -4    2.90    0.72
  -1   1  -4    3.34    0.43
   1   1   4    3.81    0.67
  -1   1  -4    3.30    0.56
   2  -1   4  103.11    4.02
  -2  -1  -4  114.19    4.17
   2  -1   4  105.40    3.80
  -2  -1  -4  105.92    3.80
  -2  -1  -4  106.54    3.73
   2  -1   4  106.75    3.79
  -2   1  -4   96.59    3.94
   2   1   4  105.52    4.00
  -2   1  -4  107.61    3.87
   2   1   4  104.44    3.72
  -3  -1  -4    0.67    0.52
   3  -1   4    0.16    0.38
  -3  -1  -4    0.45    0.38
   3  -1   4    0.96    0.48
   3  -1   4    0.48    0.41
  -3  -1  -4    0.17    0.40
  -3   1  -4    0.88    0.50
   3   1   4    0.60    0.49
  -3   1  -4    0.33    0.37
  -3   1  -4    0.16    0.55
   3   1   4    0.02    0.36
   3   1   4    0.15    0.35
  -4  -1  -4  188.66    6.89
  -4  -1  -4  189.67    6.43
   4  -1   4  195.72    6.41
   4  -1   4  188.36    6.71
   4  -1   4  190.04    6.76
  -4  -1  -4  193.28    6.70
  -4   1  -4  187.51    6.87
   4   1   4  188.26    6.74
  -4   1  -4  188.97    6.51
   4   1   4  187.89    6.30
  -4   1  -4  192.71    6.74
   4   1   4  183.35    6.63
  -5  -1  -4   62.07    2.50
   5  -1   4   57.58    2.83
   5  -1   4   58.79    2.78
   5  -1   4   57.16    2.48
  -5  -1  -4   58.63    2.84
  -5  -1  -4   57.01    3.00
  -5   1  -4   57.08    2.94
  -5   1  -4   63.21    2.90
   5   1   4   61.61    2.81
   5   1   4   61.18    2.84
  -5   1  -4   58.23    2.56
   5   1   4   58.94    2.36
   6  -1   4  120.50    4.72
  -6  -1  -4  103.63    4.19
   6  -1   4  114.83    4.33
   6  -1   4  114.71    4.83
  -6  -1  -4  115.54    4.85
   6   1   4  118.80    4.71
   6   1   4  114.36    4.15
  -6   1  -4  113.68    4.36
  -7  -1  -4    0.80    0.72
   7  -1   4   -0.28    0.80
  -7  -1  -4    2.43    1.10
   7  -1   4    2.42    1.13
  -7   1  -4   -1.66    0.74
   7   1   4   -0.59    0.81
   7   1   4    0.45    0.58
  -8  -1  -4   10.87    1.98
   8  -1   4    6.16    1.05
   8  -1   4   10.26    1.79
   8  -1   4    9.17    1.53
  -8  -1  -4    9.74    1.27
   8   1   4    8.82    1.60
  -8   1  -4    6.96    1.28
  -9  -1  -4    5.27    1.96
   9  -1   4    9.44    1.85
   9   1   4   12.46    1.94
  -9   1  -4    8.80    1.54
  -9   1  -4   11.78    2.33
  10  -1   4   53.16    4.24
 -10  -1  -4   54.87    4.63
  10   1   4   50.52    4.17
 -10   1  -4   54.95    4.92
 -10  -2   4    4.14    2.56
 -10  -2   4    5.37    2.94
 -10   2   4   -0.32    2.33
 -10   2   4    1.73    2.67
 -10   2   4    2.88    2.09
  -9  -2   4   50.63    3.93
  -9  -2   4   35.77    2.51
  -9  -2   4   31.50    3.96
  -9   2   4   41.59    3.05
  -9   2   4   42.24    3.87
  -9   2   4   37.39    3.68
  -8  -2   4   47.21    3.19
  -8  -2   4   57.10    3.66
  -8  -2   4   52.65    4.01
  -8  -2   4   52.09    2.65
  -8   2   4   54.50    2.92
  -8   2   4   54.08    3.65
  -8   2   4   56.99    3.50
  -7  -2   4   61.04    2.74
  -7  -2   4   59.65    3.35
  -7  -2   4   59.65    3.04
  -7   2   4   61.38    3.38
  -7   2   4   60.47    3.25
  -7   2   4   58.40    2.99
  -7   2   4   58.47    2.82
  -6  -2   4   61.99    2.83
  -6  -2   4   60.57    3.38
  -6  -2   4   56.59    2.94
  -6  -2   4   62.81    3.05
   6   2  -4   59.25    2.67
  -6   2   4   55.65    3.03
  -6   2   4   61.10    3.08
  -6   2   4   59.95    2.69
  -6   2   4   60.40    2.82
  -6   2   4   63.19    2.80
  -6   2   4   58.59    2.93
  -5  -2   4   15.53    1.39
  -5  -2   4   18.01    1.62
  -5  -2   4   18.50    1.79
  -5  -2   4   17.69    1.46
  -5  -2   4   16.36    1.40
  -5   2   4   19.04    1.30
   5   2  -4   16.72    1.28
  -5   2   4   18.96    1.39
  -5   2   4   19.94    1.55
  -5   2   4   22.38    1.47
  -5   2   4   18.63    1.50
  -5   2   4   16.73    1.29
   4  -2  -4   32.22    1.69
  -4  -2   4   31.05    1.71
  -4  -2   4   31.71    1.67
  -4  -2   4   29.07    1.84
  -4  -2   4   30.39    1.97
  -4  -2   4   32.60    1.73
   4   2  -4   30.63    1.65
  -4   2   4   33.24    1.78
   4   2  -4   32.15    1.66
  -4   2   4   30.40    1.72
  -4   2   4   31.36    1.54
  -4   2   4   28.76    1.73
  -4   2   4   32.15    1.61
  -3  -2   4  217.90    7.37
   3  -2  -4  203.88    7.02
   3  -2  -4  210.29    7.04
  -3  -2   4  209.17    7.04
  -3  -2   4  207.83    6.94
   3   2  -4  206.62    6.92
  -3   2   4  203.99    7.06
  -3   2   4  203.03    6.70
  -3   2   4  202.59    7.07
  -3   2   4  190.91    6.90
   3   2  -4  200.58    6.99
   3   2  -4  206.00    7.22
  -2  -2   4  395.73   12.92
  -2  -2   4  413.09   13.20
  -2  -2   4  405.49   12.77
   2  -2  -4  411.69   12.94
   2  -2  -4  371.46   13.15
  -2   2   4  399.46   12.46
   2   2  -4  404.94   13.09
   2   2  -4  384.91   12.91
  -2   2   4  405.38   12.97
  -2   2   4  395.17   12.46
  -2   2   4  398.64   12.95
   2   2  -4  400.61   12.73
  -1  -2   4   17.66    1.02
  -1  -2   4   21.29    1.35
   1  -2  -4   17.47    1.16
   1  -2  -4   17.38    1.10
  -1  -2   4   19.04    1.15
   1   2  -4   19.61    1.24
  -1   2   4   18.62    1.26
   1   2  -4   19.89    0.99
   1   2  -4   19.83    1.17
  -1   2   4   18.36    1.16
   0  -2   4    0.26    0.41
   0  -2  -4    1.08    0.35
   0  -2   4    0.61    0.41
   0  -2   4    0.24    0.32
   0   2   4    0.47    0.40
   0   2  -4    0.45    0.39
   0   2  -4    0.40    0.39
   0   2   4    0.59    0.40
   0   2  -4    0.39    0.29
   1  -2   4    0.86    0.38
  -1  -2  -4    1.15    0.61
  -1  -2  -4    0.48    0.36
   1  -2   4    0.81    0.54
   1  -2   4    0.75    0.35
  -1  -2  -4    0.56    0.24
  -1  -2  -4    0.52    0.24
  -1   2  -4    0.99    0.32
  -1   2  -4    1.49    0.46
  -1   2  -4    0.46    0.49
   1   2   4    1.08    0.39
   2  -2   4  473.23   15.17
   2  -2   4  475.31   15.48
  -2  -2  -4  481.38   15.52
  -2  -2  -4  461.06   15.10
   2  -2   4  470.23   15.23
  -2  -2  -4  485.71   15.11
  -2  -2  -4  476.27   15.14
  -2   2  -4  487.17   15.26
   2   2   4  479.37   15.39
   2   2   4  475.31   15.11
  -2   2  -4  469.52   15.28
  -3  -2  -4  116.37    4.51
   3  -2   4  119.78    4.35
  -3  -2  -4  112.89    4.24
   3  -2   4  113.68    4.42
  -3  -2  -4  120.76    4.27
  -3  -2  -4  116.70    4.10
   3  -2   4  117.92    4.15
   3   2   4  119.41    4.04
   3   2   4  116.92    4.39
  -3   2  -4  116.21    4.26
  -3   2  -4  121.44    4.36
  -3   2  -4  103.40    4.57
  -4  -2  -4   27.37    1.66
  -4  -2  -4   28.92    1.68
   4  -2   4   27.51    1.68
  -4  -2  -4   28.38    1.81
   4  -2   4   28.58    1.70
   4  -2   4   28.58    1.47
  -4  -2  -4   27.09    1.42
   4   2   4   26.65    1.64
  -4   2  -4   28.06    1.80
  -4   2  -4   29.03    1.72
  -4   2  -4   27.67    1.55
   4   2   4   28.22    1.28
  -5  -2  -4    1.73    0.73
  -5  -2  -4    1.65    0.65
   5  -2   4    1.54    0.69
  -5  -2  -4    0.59    0.52
   5  -2   4    0.91    0.59
  -5  -2  -4    0.12    0.85
   5   2   4    0.69    0.55
  -5   2  -4   -0.38    0.77
  -5   2  -4    0.75    0.78
  -5   2  -4   -0.06    0.57
   5   2   4   -0.08    0.68
  -6  -2  -4   99.39    3.75
   6  -2   4  102.84    4.25
  -6  -2  -4  100.04    4.42
   6  -2   4   99.43    4.00
   6  -2   4  106.71    4.48
  -6   2  -4  102.60    4.04
   6   2   4   99.31    4.26
   6   2   4  100.03    3.62
   7  -2   4   57.13    3.06
  -7  -2  -4   50.01    3.20
   7  -2   4   56.79    3.25
   7  -2   4   49.42    2.59
  -7  -2  -4   52.61    2.43
   7   2   4   55.00    2.99
  -7   2  -4   54.37    2.75
   7   2   4   55.55    2.19
  -8  -2  -4   57.86    2.72
   8  -2   4   59.33    3.70
  -8  -2  -4   55.73    3.77
   8  -2   4   58.14    3.35
   8  -2   4   57.16    3.12
[truncated: 1,626,168 more chars]
